# Supplementary material for: Chromosome Painting Provides Insights Into the Genome Structure and Evolution of Sugarcane
Source: Front Plant Sci. 2021 Aug 27;12:731664. doi: 10.3389/fpls.2021.731664 (PMC8429501; doi:10.3389/fpls.2021.731664)
Supplement: Supplementary Data Sheet 1 — The oligo sequence for CP2 probe. [file Data_Sheet_1.XLSX]

## Sheet: Sheet1
Chromosome	Start position	End position	Oligo sequence
Chr2B	6237	6295	GCCTGATTGGAATTCAGAAATGGATTGACAGTGTTGTAGCAGATTGTGGTTGGGTTGGG
Chr2B	19494	19552	CGGCGCAGCTGTGAGGAGGTGGGGCGGCTTCGTCGGGCTGCACGGCGTGGCAACCTCCA
Chr2B	36311	36369	AGTGTGTGTCTAGATTACTCTCTTCATGTTCAACCTATATCTGGATACAACTCCTAAAC
Chr2B	36474	36532	CAAAATTAGCAAACCTTATTAGTGGGTTAATTGGACCAACTCATGCTTATTTGGATGTT
Chr2B	36684	36742	TATGATGATTAATATCGAGGTCAAAGAAACACTATAATTATGAGACATCTTTGGATTTT
Chr2B	37769	37827	TCACTACATGAAAGCCTATGCAGAAATGGGAAGAATGATAGTTGCCAGGTTCAAGCGTA
Chr2B	38830	38888	CTTGTTCACTTATGTCTAAAATTAAGCTGAAATCTCAATCCAAGTGAAGCCGTACATAC
Chr2B	40228	40286	ACAATTATTTCTTAGTTGATGGATGTGTGAAGGTACAGGTGAGACTTGGGCCCTGCTGA
Chr2B	40414	40472	AATAAAACTAGCAACAAAATTTGAGTGGCATGCCTTTGATAACGTGACACAAAGACGTG
Chr2B	45160	45218	AGCTCTGCATGTGGAATGAGTTTGCATATTCGTAGCACACTAGCACCTCTCTTATACTT
Chr2B	120135	120193	TAGAGGGAAAGAAGAGTGGTTGAGAACGGATGTTTTGTCAGCTAAAATTAGACCACTAG
Chr2B	120597	120655	GTCGGACAAAGGATAAATGAGTGTTGGATTCCGGATGTGAGGAGAACAAACATGACATG
Chr2B	120867	120925	CATTCCATTGAGGGGTGTCTATATGGGAATCTGATAACAAAATGGAATGAGCTACAACG
Chr2B	121242	121300	TTTGGTGTTGTATGAGAGATGCTTTTGGATTAAAGGGATTTCCAACGTGGATGTAATAC
Chr2B	121392	121450	CAAAATGGCTATTGAAGAGATATTTCCTTCTAATCCAGATGCAATGATTTATGCGGCTA
Chr2B	121632	121690	ATCACACAATCCAAAGCTCAAAACCCATGGAGAAAAGAACCTTACATCCACCATCTCTA
Chr2B	121662	121720	CATGGGTTTTGAGCTTTGGATTGTGTGATATTAAACTAGTGACCCCAGTATGTAAGAAC
Chr2B	121920	121978	GGTTGGGTACAGGAACAACTAAAGAATTCTAAAGGAGGAATGTTAAGAACAAATTCATG
Chr2B	122395	122453	AACTAAACAACCCTCAGCTATCTTGTCGTCATAACAAAATACCGGTGGAGAGCACCTGC
Chr2B	122519	122577	TTTAAGTCCTTAGAAATTGAAATCCTACATTTTCCTTGTGCTTCTCCTCCATTCCAAAG
Chr2B	123950	124008	AATAGAGGAAGTATATATGAGAGCACTGTTGTAGTAGATTACTTAAAATTTATCTCTTA
Chr2B	125801	125859	ATTGAGTACTCTATTTCACTTTGCTTTTGAGAAAATACTCCTGTTGTTTCATGCTTGAG
Chr2B	127301	127359	AATTATGTCAGAATAGTTGTAGTTCTTGAAATAAAACATTATAATTATCTACTTCATTC
Chr2B	129972	130030	CTTGAGTAGTGCAGTTCCGGCCCACCATCATCAAGAAGCCCACCAGACGATCGCTGCTC
Chr2B	189945	190003	ATTTGGATGACAGACATTCTAGAAATCTGAATTATCTAGCGCGAAGTAGATCCTGAGAT
Chr2B	190395	190453	TGCAAGGCTAGCAAGTCAAGGCACGGGTTTGAAGTTGAGCACCATAGGAACCGACCCCA
Chr2B	194300	194358	CAGCTGTAATTTCCACATAGAGGTTACTTCCAAACTATTATCCACTAACTTTCCCTTGC
Chr2B	194748	194806	GTCAAACTTGTGAATTTTAACCCATAATGGATATCTAAATTTAGCAACTCCTCGGAATA
Chr2B	194808	194866	AAGCATTTGAATGAGGAACAGTTTACTTGAGTGCAACCTATCATTTCCAAAGGATGTAA
Chr2B	196011	196069	GAAAGTTGGGTATTAACTAATTCTTTGGTGGCAGGGGTATAAGTGATGATGCTCTAGAG
Chr2B	196869	196927	TAGATGAAGAAAGCATGTATGAGTATGTTTGGTTGGCTAGTAGCGCTTCCCTTGCCTGC
Chr2B	206654	206712	CAAAATATTATTTACTAAACTTGTCCTAGTTATTATAAAATAGTATATGAGAAATACAC
Chr2B	253082	253140	ATTGTGGCACTGTACATTCCTCCCTTCCGTCACCTGCTGTAGTTAGTTTCTATGGAGCC
Chr2B	253202	253260	GTGGATGATATGCTAGCAGAGGATGAAATATTAGAAGATATTGTAGCAGAGGAATTCAA
Chr2B	261558	261616	GTGAATGTGTGGAATGTGATGTAAGTTTTCATCCCTGTACTTCTATTTCAGCTTGGAGA
Chr2B	261629	261687	TAAGTAAATTTTCTAATGTGTAGTCTTCAGCACCTATCAGGAAGAGCTCATCTGTCACA
Chr2B	263441	263499	TGGAAGGATAAATATGAAATTGTAGATAAATATGAAGATTAAGAATAGGGGCAATCTGA
Chr2B	290935	290993	TAACATAGCAAGCTTATAAGTAGATAATATGCTACTTCATTAATTATGTAGATGATTAC
Chr2B	291049	291107	GCTCCGCACCGCCACTGCACCAGAACCCCACACCTCCTGCTTCCCCGTCCTTGCCGCCG
Chr2B	293297	293355	GTTAATTTAGTATCACCAAGACTAACAATCTATATGTCAACAACTCGACTGATTGATAA
Chr2B	294023	294081	TCAGTGCAACAACAAAGTATCTATCCCGGCCAGACTGTCTCATTGCTGAACCCGCCGAG
Chr2B	294227	294285	CTTTAAGTATGACTCAAAATAGTGTGTTACTAAGATCTGGTTTATTGTACTATCTGGTG
Chr2B	294763	294821	CCATCATGACTTTCTTTGTACAAATTAAGTTCCATGTTTGCCTATTCTCAAAAGACAAA
Chr2B	295093	295151	ATAGTTTCTGATCATGTGCAGCGGACTCCATAATGATGCCAGGTAGTGAATATTCAACA
Chr2B	295183	295241	ACTAAGCAATTTATTCCAATGTTTCATTATCTGTCCTTTCCCCGCATAGTATTCCTTGA
Chr2B	295429	295487	GAACGAAGTACCCTTGATGTGTTGAAGTTGTGGCTAAAATCTCAGACCAACCGGACTTG
Chr2B	358801	358859	CCACTTTTCCTTCCTTTCCTCTGAACTCCAATACCGTACAAACCACCTTCCTTAAGCGG
Chr2B	378819	378877	TACACAACATATTATATGCTTCCAGATGAGAACGACCCCTATAGGACTGTTGTAAGGTC
Chr2B	380114	380172	TTTCAGGCTGCTTAATTTTCCTTTACAGACCGATACTATGTCTACAAGAACACTTAATT
Chr2B	381105	381163	TAGCACTTGGGCACACATACCAATGAAAGTGGCAAATTACACTGCTGGCCCTATAAAGG
Chr2B	388858	388916	CCTCCGCCCCTGGTATGAGAACGGAAACTTAGGGCATTCTTAACTGGTGTATATAAATA
Chr2B	494135	494193	CAGCAGTTGGACTGTCCCAGGCATTACTGTACTGAAGTTATTTTGGAGTGTAGGAAAAT
Chr2B	572778	572836	CTCATCAACGTGGAGAGGGTGGCGGCAGCGTGCTGACGAGCTGTTGGGGAATTAACTTC
Chr2B	573583	573641	ATAGCACTATAGAAGATGATTATGATATCTGGAAACACAACATATGAATAAAAGCAAAC
Chr2B	573805	573863	AACTAATAATTATTTTCTTTTACAGATACTAGATGACAAGGGAGATGCTGAAATCTATC
Chr2B	606803	606861	TCTTTTGCTAAGATCGTTGTGCCCGGTGGTTACTTCTGCGGTTTGTCAGTTGATTGAGG
Chr2B	607451	607509	GAGCTGTTGCTGTGTTTTCTGAAGACGGGTGTGGCGAGCGACACAGCTGACGGTCCTTT
Chr2B	608725	608783	TGCAAGAACACCAGTGACCAGTCCATTCCATTCCAGTGTCGTGTTGGTTGGTTCATCTA
Chr2B	608785	608843	CAGTTGTCAACCCCAATATGAAATTTCTCATGTTTCTCGCGTGTATCACTATTATATAG
Chr2B	608917	608975	ATCGACTTTTGGAGATGATCGAGGTGGCAAGAACAATTATCACATGGCGTCGTCCTGTT
Chr2B	655427	655485	TTGATTTTGCTCAAACCGTCGTTTTAATTCACTGGGAGGATGTGTTTCGTGGCATATAG
Chr2B	655523	655581	GAGCTTCATGTCTATGTATCAGTAGTAAGCAAACAATAAGCAATCCAGCCAAAGTGCGA
Chr2B	655691	655749	TTTGGTGATTTTGCTTACCGAAATACTTGTTGGATTGCTTGGAAAGGGTGAATTTGAGC
Chr2B	655925	655983	TGGATAGTTTGATCTGGTCTTTCTTGAGATATATCTGCGACCTCCAGAATTATTTACCT
Chr2B	655955	656013	TCAATAGGAAAACAAATGTAATTGACAATAAGGTAAATAATTCTGGAGGTCGCAGATAT
Chr2B	656733	656791	CTTTTACCTCACCCATTGCTAAGAAATAGAGTAAAGCAAGATTTTGAAGAGTTGTTCCC
Chr2B	656973	657031	TTATTCAGGTATATTCGGAGACATGAATGCGTTTAGATTGATTGGATGGCCATGTAGCA
Chr2B	657123	657181	TTCAGCCAACCTCATTAATATTGGGCCATCTATTCACCTCAACAAGTACAACTTTGCAT
Chr2B	657590	657648	CGAACCAGAAGATAGACCCATATTTATTTGACAAAATATATTTAGCTAATGTTTTGGAG
Chr2B	658363	658421	AGGGCAAAATGGATAATAAAACGATGAGACTTCTGGAACATAACTAACAGAGCACACAT
Chr2B	658621	658679	AGCAGCTATCATCAAATTGATCTGGTTCCCTACAGTTGACACTCTGCAGTTTCTCCTGA
Chr2B	659311	659369	TCTTCCTCCGTGCTGGTTTGATTCTGTCGATCCCCGTGTAAATCATTCCTGATAGGTTG
Chr2B	659449	659507	CCTTTCCTAGATTCAATCTCTAATCTAAGAAGCCCTTTCTGGATTGGATGCAATTGGGG
Chr2B	660378	660436	TGTGTCCCCATAAAAGGTGTTGTCTTTCCATCATCATATATATTCTAGTGCTTCTGAAC
Chr2B	661794	661852	AAGAAGAACGTCGTGGAGCCAAAAGTCTGATGAATTTATAGATAGACAGACCTGACTCT
Chr2B	661824	661882	TTCAGAAATCACGAGAGTCCACATGTAGAGAGAGTCAGGTCTGTCTATCTATAAATTCA
Chr2B	661904	661962	TTACAGCAAATCTAGGAGGTTACACTTGTTTCTTTGTTCCCGTATATGCTCACTCTGTA
Chr2B	662162	662220	TGGTTCTTGAGCTGGACGGTGAATCGGTGATGGTTCTTCTCTGATCTGTGATTCTGGGG
Chr2B	663520	663578	TGACACCCCACAATGTACTTCTAGCTGCAGAAAGTAATACCCGTTGTTGTGTAAATCCA
Chr2B	666976	667034	AGGTACTGCCCATACGTCAAAATCTGCCCATTACTTATCGAATGAATCAACCAAACACG
Chr2B	667787	667845	CAAGATCAAAACTGCAGAGATGATATTTTCAAAGTAGAACCACATGATACAATAATGTT
Chr2B	668254	668312	CCTCTGGATTGATGAACTTCTCTCAGCATCAGAGTTCTTGGAAGCAGCACTCTTAGCAG
Chr2B	669292	669350	CTGTAGCTAATCAGTTTCTATTTTATATGTTGTGATGCAGCCTAATTTATCCTCCAATA
Chr2B	669658	669716	ATTTGGTGGCCCTGGGTATGTTCTGCTTTTGTTTCACTAAATTTGTCATTTCAAGATCT
Chr2B	669838	669896	TAAATGGGAAAGAATCCAAAGAAAATGCTAGCAATGATTAACGTACCTAACAAAGCTAG
Chr2B	669997	670055	GATCAGGGAGAATATGTATTTATATAGGATGTCAATAATCTAATGTACAACAGGATGCT
Chr2B	670339	670397	AGAGTGCACTGACTATCCACGATACAGCAGTTGCAATCACACCAAGCCGGATATCTAGC
Chr2B	670417	670475	CAAAAGCATATTACATTAAGGCTATGACAAAGGATGGTTAGGGTAAATACACAGACGTT
Chr2B	672554	672612	GTATCACGGAATTCTTTAGACCTTTCTTTGCCTTAGCCTAACGTCCTCCTTTAATAGGT
Chr2B	672656	672714	TCACTGAATTCTTTAGACCTTTTCTTGCCGCTGACGTCCTCCTTTTAATAGGCATACAT
Chr2B	674169	674227	GGCAGGTGTTACTGGTCTGAGGTTGAGGCGAGAGGTAGCAGCAGACACTGAAGAGCATC
Chr2B	674295	674353	ACGGAGGAGAAACTGTGGTAGGAATCTCTAAAAGGAGTGTTATGCTGCTTAGGGTTCAC
Chr2B	675500	675558	AATCACTTATTCTCGGAATCTAACGCAGCTGCATCTCATCGACTGGGCTGAGATTTACA
Chr2B	675722	675780	AGGATCCTAACAAATCGAGAAGCAAACCATGTACCCCGAACAAATCTGAAACAGTGGCG
Chr2B	676470	676528	TGAAACTGTGCGACAAATCTTATGGAAATGGTAAATGGTATGGACATATGGTTCTGCTT
Chr2B	678246	678304	GACTTTGGTAATTTCCTTTTCTACTACTGTTCTGTCGTACCATGGAAAGTGCAATGTAC
Chr2B	679050	679108	TTATGTCAGTTCATTCTCCTGAAATTTAAGAACATCTTGAGCCTGCCATCTTTTGATTT
Chr2B	679427	679485	GAACTATCTTAAGTTTGATTAATATCTATATCACATGAAAGAGCTAAATTATGAAACTA
Chr2B	707812	707870	TATTTAGACGTTTGTTGATTTCCATGATTAAATCCCGAATATAACATAAGCATGCTTCC
Chr2B	722966	723024	CTGTCTACTAGATGGGACGGGAAGAGACAAATATATCATGAACCGACAGGAAATTTAAC
Chr2B	723164	723222	AGGAGAGTGTATGTCATGTCCGAACGGAAACATAAGACATGGGCGAGAGAGACAGAGAG
Chr2B	723194	723252	TTCCGTTCGGACATGACATACACTCTCCTTCCAGATCTAACCCAATGTACATGTTTGTA
Chr2B	723614	723672	CCATGTCTATAAAACCCACGGCCTCAATAGCACCATGACCTCTGAACTTTATAATGCTA
Chr2B	730725	730783	ACACTTGTATGGAGGCTGGAGCTGAGCTTTGTCATCCGGAATAGATCATCAAGGGGCGG
Chr2B	733068	733126	CTAGCTTGAAAAGATGTGTTTTGGAAGCCTTAGGGGATGCGCCTAACTAGAGTAGAAAG
Chr2B	733164	733222	AGTGGACTACTGGAGCGAGTAAACTAATATTACAATCATGATTAGAAGCTTGATTAATT
Chr2B	733405	733463	TGTAATAACTTGAATTCTTTGCTTTCTGTTCCTGTAAGACTTGTTTCTTTGCTTTATAA
Chr2B	735132	735190	CTCGGATGGTTTATTACGACCTGTCAAAGAGCATTTTAATTATCAGTTTGTTTGATGAA
Chr2B	745120	745178	GTTGCATCTTCGTCACCACCGCAACATTCACATGCTACTCGCCTCCAGCAAGGTATTAG
Chr2B	931782	931840	CTTAGCGGTGTATTCCCGTTAGCCATCCATCTCATCGAGTCCGTGACCTCTGGTTGGAG
Chr2B	931812	931870	TTCCCTTTGGCTGTGACTCCAGGACGTAATCTCCAACCAGAGGTCACGGACTCGATGAG
Chr2B	935334	935392	AAGTTGTTATTCGTCACCTTCTCAGTGCACAAAGTTTCACCAGAATCGTTGAAGATCTT
Chr2B	936001	936059	GAGGTGAAAAGGATATCGAGTGAGACGGGTGAAGTGAGAAGTGCGTGTTAGGGTTCAAT
Chr2B	936224	936282	CTTTTGACCGCCCCTGTATATCCATTTTAAGAGACGCGCATTTTGTGGCCGCTTTCGTA
Chr2B	938512	938570	GTTCCTGCTCTCGGATAACTGAGTTAACCAAAAGAACTGAAATTCATGAATTGTACTTC
Chr2B	939986	940044	GAACCGCTCTTCAGTTCTTCAAGTTAATCATGTGGTTTTCAATGTTCTCAGTCTTATTT
Chr2B	940832	940890	ATATGTGTTCCTAATTGTTACTAATATATATGACCATACGAACTCTAATTTCTAGAACA
Chr2B	942467	942525	ATAAACCAGAAAACTAACCTCCCTGATCTCTAGTGTTGGCATATGTGGAAGAAAATCAT
Chr2B	942890	942948	TTAAACTTCTATTACCGTGCAAGAATCTGTTAAATAGCCACCCATTGAAGGAAATTCTT
Chr2B	943319	943377	GCACTGTACCACTAGTTACTTAGGCCACAAGAAAACCCAAATACAGATAGGGATTTGAT
Chr2B	944514	944572	GAGACCTCTAATTTTATCTCTAATAACTAACCATTAACCCCGAGAGATCTGGCTTGTGC
Chr2B	944598	944656	ACCTATATGTTCCAAATATAGGAAAGCAAGTGTTATGGGCAGTGGCAGGGCTGACTGGG
Chr2B	945342	945400	AAAGTGATCAATGAAGACAAAAGAGATGCAATCTTCGCATATTCACCTTGCAGCAGGGA
Chr2B	946423	946481	TTGTTTTGCTCGTATGGTTATGATTTAGTGGCAACCTAGTTAACGGTCATTACATTTCA
Chr2B	951408	951466	GTCCACCCGAGAGCTGTGACAAGGTGTTGGTGAAGACGAAATAAAGGCGATGGAGATCC
Chr2B	960657	960715	GTTACAACATGGAAGTCGCTAGGGTCATGTCGAGTATCAATAGTACGCATACCCAACCA
Chr2B	963398	963456	CCTTGTCTTGGCAGATCTCACCGACGACTAAGCGCTGCTCCTCCTGTAGTGTTGGTGGA
Chr2B	965646	965704	TCCGAAGAAACGCTTGAGGAAGAATGATCACTAGCCAAGCTGACCCCTCAATCGGACCC
Chr2B	1013433	1013491	AATAAGCACAATAGGGAACAGCAAGGAACAGCAACCGAAGAGTGGATTGAACAGTGACA
Chr2B	1013529	1013587	TAGCGTCCTATATGTATGACTTGTATTTAAATTGTTTGCATGCATTATTACTGCAAAAG
Chr2B	1013661	1013719	GAAGTGAACATCATTGAGAATACAAATTATGCATGGAATGGTGACGATCAAGCAAGGGT
Chr2B	1017509	1017567	GCAGAGTAATGTTGTAAGGAAGTCACACAATTTCTCAGAAACACATAGAGTTGCTATAA
Chr2B	1018371	1018429	GATAGACACCCTGTACACCGCACCGCTAAATCCTCCCCAAATTCACGAGAGACAGAGGC
Chr2B	1082156	1082214	CCCTCCAGTGTTGCTAATGTGTCGATTAGCTAGAACAACCTTGCATGGAATGAAATAGT
Chr2B	1082360	1082418	CAAGTCGATGTCGCATGTTGTGTTTGAATTAGCATCGTTTAGTAGTACAGTGTCACACG
Chr2B	1084193	1084251	TGGGAGAGCGGCACTTTAGACTAATGGACGGAAGGAGTATTTCTTAAACAACTGCAATT
Chr2B	1084361	1084419	TGTAGGTACCTTTCTTTTGGCTAGCTTGGGTATCGGATTGGGATAGGAGCAGCATGGTG
Chr2B	1084793	1084851	AGAAACTTGTTGACACGACAATGAGTCCACTCAAGAAGCCCAATACGCCCCGCATGCAG
Chr2B	1085821	1085879	ATGGTCATGCAAACTGCTTAGGCTCCGTTCGGTTAGCTAATATTACGCGAGGAACCATT
Chr2B	1086387	1086445	AACTTGTAACATGAACGGATAGGATTTGTCCACTGACGGCGAATTTTAGCAGGGAAATT
Chr2B	1092049	1092107	CGAAACAAGCGATGAAATTGTGCTGTAAATGTCGCTCAAGTTGGCAAGTTCCTGTCTTT
Chr2B	1092319	1092377	TCTTTATAGAGAAAAGAAAGGTACCCGTGTGTCACTTAGTTTATGAATCCGAACATATG
Chr2B	1092529	1092587	GGAAATCCAAAACTAATTACTAGCAAGTGCCTACGTGTTCAAAAGTCCAACAAAACACC
Chr2B	1093166	1093224	ACCGAAGACTAGAAAATAGCTTTGTGACCGACCTGTTGGCGTATGATGGGAATTCATGA
Chr2B	1105559	1105617	CTGATCTTGGTGAAATGAAAACTTTGCAAAACCGATGAGCAAGAAGAAGATTAGTATAG
Chr2B	1126155	1126213	TTTTCTTGGCCCTTAATTGTGTGTTTGGTTCGAGGGATGATAGGGGACGGGATGGGGCG
Chr2B	1127922	1127980	GGCTCTCATACTGTAACCAAATTGTGTTAGTCTATTCCATGATTAGTTAGTGATCCGAT
Chr2B	1127964	1128022	TGAGGGATGGGTCCGCCTGCTCATTACTGATGTCTACATAGGATCGGATCACTAACTAA
Chr2B	1147682	1147740	GTTTAAGAACCGGAATGACACAGCCAAACGGACAGGTGATGAACTTTACCCATTTAATA
Chr2B	1149063	1149121	GCGTGCTGGGCGGGGTTGGGTGTAGGCCTGTGGGATGGCGTGGGGTAGGCGGAGAGGGA
Chr2B	1280079	1280137	GATTGAATGTTCAGATGGTCAATATGAAAGTTGTAGTGGTTTGACTGTTGACGGTAGAT
Chr2B	1282173	1282231	AAACAGGCCCTTAGTTTACTCTCCATTCCATATCTCTGTACTTAGTCTGCTCAGCCAAG
Chr2B	1296478	1296536	GTTTGCTTGCCTAGATTTCCAAGCCCATGACGATTCTTTGGACAAAATAACTTGCTAAT
Chr2B	1300434	1300492	GCTGAGCTCATCTCCAGACAAGATCACTACTAGATAACAGATTGCTCGGATATCTTGCG
Chr2B	1302969	1303027	TTCGGCAAAATTCGGCACATTTTGACAAAGAACTGCAAACCCACCAAACTCCCATCTCT
Chr2B	1303052	1303110	GATCTGCACCACCACGATGAGAAATACCTGGGAGTCGTATTCAGCAGGGTAGAGATGGG
Chr2B	1326243	1326301	AATTTTATTGTACAAGATTTCTATGGTACTTGTATTCAGACGACAGCATGCTCCACCTG
Chr2B	1491342	1491400	ACTTGCTCGTTGGAGAAGCAGTGGCGTGCTAACAAGCGGCAGACGATAGATCCCTGTGG
Chr2B	1718096	1718154	GAGTCAAGGAGTTAATTAAAGGCTGGGTGGGCTGAGAAAATTATGGTGTCTCTTATGGT
Chr2B	1718156	1718214	GCGGTAACAGATCAGAAAATTAAGTACGCAAAAGTGTGGGATGGTGGGTGGAGTCGTGG
Chr2B	1719347	1719405	TTTGCATGGCTTTATTAGTTCTAATATAGTTCAACTTCTTTTATGTCAGGGTTGATATG
Chr2B	1719571	1719629	ATAAATGATATTTTGATGACATGAACTTTGATGTGCTATGAGCTGTGCAATTGTAAGAT
Chr2B	1720407	1720465	TGTTTAGTGATAGTTTATTCCAAGCTACACATATAAACGTTGCAGCAATCCAAATCTTT
Chr2B	1785018	1785076	ACGACATGGCTCGGTTGGTGGAAGGAGTGGGTGATGGTTTGTGATTTGGAACGTCATAG
Chr2B	1789728	1789786	ACGAGTATCAACACATGGAGGTGGAGCTGATACGTGAAACGGGACAAGGAGCGGCTCAC
Chr2B	1789902	1789960	CTCCGCTTCCTTCTTGCCTCGTCTTGTTGATTAGTTGAGCCCACAATGAGCTCTTACTG
Chr2B	1837153	1837211	GCACTGTTTCTGTGTAATTTGAATTCTTGAACCCGTGATTCTTAGAAGAGAGGCCTTAA
Chr2B	1913550	1913608	ACAAAGTTACCAGCCACAATGTGTTCTATCTGCTCTATCAAACGGCGGACAATAGGCAG
Chr2B	1916740	1916798	CCACGACATCCATTGCTCGATTGTGAGTGACCTCCCAGTCTTCACCAACAACTTCTAGG
Chr2B	1925302	1925360	TCTCTGATTTGACTTTACATCAAATGCAATGCAAGTACGTTGTTTTGTTTATCCCTACC
Chr2B	1968413	1968471	TTTCTGAATTTTCTTGTTATGCTTGCCTCTGTATTCTGCTGTTCCTGAGGTGTTTCATT
Chr2B	1969485	1969543	TTATTATCAAATTTTATTGTCTTGTTCGACCTCTTATACCTTTTCAGAACAAGGACAAC
Chr2B	1970325	1970383	TTATCATTGTTAACTAAAATAGATCACCCCTGTATACATGATGCTTGTCCTATTGTAAA
Chr2B	1970392	1970450	CTCAACCATGCGAGTCCAGGGGTGATCTACTATGTGTGCAAGTAGCAGCAATGCATCCA
Chr2B	2017128	2017186	GCATCGTAGGATTAGTAGAAATGCCCATCCTGGTTTTAAAAGAGTTCCAGATCAGAGCT
Chr2B	2017585	2017643	CAATGGCTTCGGACTGCTTCTGTAAACCCTTCATGTTCAGACCAAAAGTTTTCAAATCT
Chr2B	2018232	2018290	GAAGGCCTTATCGAAATGGGCACGCTTAGTTTCTTGTAGACACAGAATAGCACAAGCAC
Chr2B	2019456	2019514	GATGTCGGGCCTGTTACAATTACGGCCATGTTCAAAGGAAATGTCTCTCCAAGGCCCGG
Chr2B	2157236	2157294	TACCGTGATTTCTATGCTTATTTATTACCCCTTTATTTATTGAACTTTGCTGACGTGGC
Chr2B	2158294	2158352	TGCTTAATATAATGCAATGATTTCAAAGTGGTTAGTGGATGTTGTTTCATAGTCTGCTT
Chr2B	2162864	2162922	ATGGATTTAATTCTTAAGTCTAGAAAATTGGCTCGTAATTGAATTATTTGAGACATTAA
Chr2B	2274202	2274260	CTCATGTTGGCATCATAGTAGTTCTTTCCCCAGTTACTCGATGATAGTGATGGTGGTTT
Chr2B	2320457	2320515	AATAGGATATCTTCTTTTCTGTTATCCAAGTTTCAATTTTACAACGAGAGTTACTGTTT
Chr2B	2320618	2320676	TGCCCTGTATACCTGCCTTCAACTTCAACGACAATGCCCTTCTTCTGCTTCCGGAACAA
Chr2B	2337706	2337764	CGAAAAGTGCCGACGTGCCATCTCATGTTATGCCAACTGTGTCTCAATCCACATGTATA
Chr2B	2340879	2340937	ATGCAAGCACAAATATCCCGCTTGTTACATCACAACTATAAATAAATCACAACTATTAT
Chr2B	2341747	2341805	AGATCAACACGTGCCTATCATTCACCGGAGTCCTACAACTATTTCTAGAATTCCTATAT
Chr2B	2343016	2343074	GACAGCTGATGGGAAATACTCGGCTTCATCACCGGCTTACAAATCATTCTTCTTTGGAA
Chr2B	2351763	2351821	CAGCTGTCTATGCAACCCCAGGAAAAGGAATGGACAGATAAACAAATTCTCCTTCAATT
Chr2B	2352461	2352519	ATAGTGTTATTGTAGGCCAGCCAGCTCCCTCCTCATAAATGGGTCCCATAATTGATTAT
Chr2B	2354284	2354342	CTCCAGGATAAAGTTGCCAAGGTATTTATTTAGCCCTGTTTTATTTTCTTCCTCAAATA
Chr2B	2354326	2354384	AATGCACATGTTATTATGTTAGAAGAGAATGGCTATGTATTTTATTTGAGGAAGAAAAT
Chr2B	2354410	2354468	GGAGTCAGGCGGGTAGTACAGTATGTCACCAAATACTTGAAGAACCATCTGACGGATTG
Chr2B	2354554	2354612	CCAAGGCTGATGACACCATGAAAGAGGATGATGCTGACCTCCGTCTTGGCAAAGGGGCT
Chr2B	2355431	2355489	CACCGTTCGCTTTATAAAATCCGTGCATTAGCCAAAGCGCTCTTCCATATCCCTGAAAA
Chr2B	2356037	2356095	TGCAATCGTCGTCTCACTCACGGTCAGGCTAAGCAAACTCGAAACGCATGAGAAGCTTC
Chr2B	2356222	2356280	AATTCCTTCCGTTTCGTTGCTATGATCAAATAATAATAAGGCAGCGTACTTATGAATAA
Chr2B	2356515	2356573	TGACATAATCACATAACAGGCCCAGAAGATGTAGACCGTTCATATATATATTTAACTAC
Chr2B	2356545	2356603	TTCTATAATTATCAGTTAGTTTTCTTCTGTGTAGTTAAATATATATATGAACGGTCTAC
Chr2B	2356737	2356795	GTTTTCACACAAACCCTTTTCCTATATAAAGATGATATATAATGTTAACCTCTTTATTT
Chr2B	2357385	2357443	GAGAATGCCTTGAGTAAGAATCCGACACTGAAGGCACCCTTGGCTGAGCATGCCGAGCA
Chr2B	2357518	2357576	CATATATGGAAATTAGCATACACAGTGTAAAATAACTCGATGAGGATCAAGCATAATGA
Chr2B	2357844	2357902	TTAGTAGATTTGATTTGATGCAAGTGACTTTGTAATCTGATGGCAAGCCTTTCACGCAG
Chr2B	2357904	2357962	AATGAGAAATGATGCCTCCAAGACACTGATATATTAACAGCTCTTCATGATTGTAAACC
Chr2B	2358360	2358418	ATCTATAAAAGGATGGGATTATATCTCTTTTGGTTAAGCAAGAAATAGATCATGAGTTA
Chr2B	2358450	2358508	GAGACCACTGCCCATCTAAAGTATGCCCATGACTGTAACTAACAAGAAACCATCAACAT
Chr2B	2359209	2359267	ATTTATGTTACTCATTCATTTCAGTCGAGCATTGCATACTAATCACACATCATCCCTTT
Chr2B	2359509	2359567	CGGGAAATGGCACTTTGAAACTTGTCTATTGGAAGATTAACAATACTGGGGAACACAGG
Chr2B	2359671	2359729	ACTCCAGTAAAGCCGAAAGTCAGCTCAAGGTTCATAACACTGGTCCTGAGAAAATATCA
Chr2B	2361026	2361084	TAGAGACATCAGAGTTTGCGCATCTGCCACTGAAGCTGTTAAGTTTTCCAAACCAACAT
Chr2B	2363574	2363632	CTACTGAAGGTTTGTTTCTTTAGCTGTTAGATTTTGATTTGGTAGATTCTCTTCGCTTT
Chr2B	2375129	2375187	CAGTAGCATTGGAGTCTCTTGGAATCTTGAAAATGTTGCAAGACAAACCAGCAGTGTGG
Chr2B	2421808	2421866	CTAAAACAAAACCTAAGGTCTGTTGTCAAATTACTATTCATCCACCATCTATGATCGTT
Chr2B	2422108	2422166	CAGACTGATTGTGTTTACTTCTCTCATGGGTAGTTCACGGTTTATTCCCAAGGTCTGCC
Chr2B	2441661	2441719	CCCCTTGACTCAACTGACACCGTCTTTGCCCCATCTCCATGTCATCTTGCTTTGATCGA
Chr2B	2442183	2442241	CATTTTCATGGTGAGCTTTGCATTGGTTGTACATTTTAGAGGGAGTTTTGCACACAGGA
Chr2B	2442387	2442445	CTAATAAAGTGCATGCTCCAAACAGATATTTCAAGTATTTTCGGGCACTAGGGATTAAC
Chr2B	2443083	2443141	TGATGATATGTGCAAGCTTAGACTCTTTGAGATGAAATGATATGAAATTCTACTAGAGT
Chr2B	2446261	2446319	ATTCTGCCTCGCACCCCACTGCTTAAATCTCATCGAGAGTTAGTTATCGACTCTACATA
Chr2B	2447783	2447841	ATCCTATGGAAGATTATTGAAGTGCTACCGTTGCCATCATGCTGCATTATATTGAGCCA
Chr2B	2449265	2449323	GGCTACGTTTCATGGATTTGATGCCAAGTAAATTACAGAGACTAACATATCAAGAGCTC
Chr2B	2449415	2449473	TAAATCGGCTCGTCTCTTTTCCTTTCACACTGGACTACTAGAGATATCAATGAATACTC
Chr2B	2452499	2452557	GCTGCGCCCCTCTCTTGTAATCGGGATTAGAGTTGTAGGTGGGAAAACTGGCGGCTCAG
Chr2B	2464590	2464648	TCTGCGTATTGAGGCTGACGAAGGAATTAAAGACCGAGTATGCTGCACACCAGTTGCAA
Chr2B	2476211	2476269	GAGAACAAATCTGTTAGGCAATAAACTCCCTTTAATATCTTCTTTTATTCTTCTCCTGC
Chr2B	2476439	2476497	CTTGCATGGCTTTTCCTGTCGCATTAGAGTTAATTATTTATCTTTTAACGCCTAGGGTA
Chr2B	2477502	2477560	ATCATTTTGCAAGTGGTGAAAGTTTTGTCGCAATACAAGAAAAGTGAAGTATGAAACAC
Chr2B	2503575	2503633	TATGATTGATCTTGACTACATACAAAGTATATAGGTTGTATAAGGTGTATTTCTAGTTG
Chr2B	2503965	2504023	AAAATCAGCCAAGTGGACCATATGCTAAAATTTTCCCAGGTGCCAGTGCCACTAAACCA
Chr2B	2504067	2504125	AAAACGAGCTGAAGATGATGCTGGCATGGTGATGACTAATGATCTGAACACTTGTTGGT
Chr2B	2504751	2504809	CATGCCTCCCCTTTGCTCTGAAACGAAGCCCTAAAGTCGACCACGTACACACACTTTTC
Chr2B	2504883	2504941	AACTGTGGCAGAAATGAATCCGCGCGTGAATCTATGATGAAATGCAGCAGAAACGATGA
Chr2B	2505132	2505190	ACATGCATCTCAATCCTATCTCCCTTCCTGGACCGTTTATAAACACTCTGCTCCGTCAA
Chr2B	2505630	2505688	TTTGAAGGTCGCAGTTCTCTCATTTGGATTCTAAACTTGATGTTCCATGTATACATTTT
Chr2B	2508772	2508830	TTCGCAAAAGAAACATCATACAGACGTGGCATATCTCCGCGGTGTACTTGCCCTAAGGT
Chr2B	2508910	2508968	TGCTCATCCTAGTGTTCCATCATCATAAACACACCTACGCCAGGGTACGACGCGCCCGG
Chr2B	2529012	2529070	ACATGATCCATTCCAAAGTTGTAGGTGTCAAGGTAATCTATGACTTTGCACCTGAGAAG
Chr2B	2532825	2532883	TTTATGAATATGAACCAGATATGAGGAAATATAGAGAGTCTTAACTGAGTTTCTTTAGT
Chr2B	2533012	2533070	GATAAATTATTCAATTATTTTAGATTGAAATGCAATACTACTTTATTAGTCACCAGCCT
Chr2B	2533108	2533166	GAAGTTTTCAATATCATATGCATAGAACAAATTGCCAAATATTTATGTGGTTGAGCAAT
Chr2B	2577327	2577385	TAAAATTTCCCATTGGTTCCATTTTAATCAGAGACATTAAACATAATTTGCAGCGGAAA
Chr2B	2577429	2577487	GACCAACGTTGATTTTATATGCATATGTCACAAATTTATGATTATGATTACGATTATGA
Chr2B	2579316	2579374	CCAGTGGAGGATTTCGTCTTAATTATATTCATCTTTGGAGAAGCAGTTTATGAACACAT
Chr2B	2579346	2579404	CTTCCTCCGATCCTAGACGGTTCATCTCAAATGTGTTCATAAACTGCTTCTCCAAAGAT
Chr2B	2579898	2579956	ATATTTAGAGTATATTACCTCCTGTACAACCTTAATACTACACTGATCCTTTCCGCCAC
Chr2B	2580150	2580208	AGTTGCAACTCCCCTACCCCACCCAAGCATAACTGGATGTCATCTCTTTGTTCAGTAAC
Chr2B	2580204	2580262	AATGAAAGGTTGCAATTCACAGGTAACAATTATGAATAAAACAAAGATAAACATGTTAC
Chr2B	2580673	2580731	ATTATGGGAAGCACGTGTTCAAATGACCAGGTTACTCTGACTGCCTCTTGAGGTGTGTT
Chr2B	2580733	2580791	TTAATTCTCTATTCTATGCTATCTACCCCACAAACAATTAATTATGTAGTTCCCGGCGT
Chr2B	2581123	2581181	GCGATCACCCTTGCGCTTGACATTAGAGGTGCTAGCTACAAATTCTATCTGGCCGTCTG
Chr2B	2581441	2581499	TTACTGCCTTCAAGTTGTCGCAAGGGTACCCGGTTGACTTTGGAGTTTAAATCAATATG
Chr2B	2581501	2581559	GCTGTTATTGCTGTGACTTATTCCTACCATTGGTGTATGAACTTGGAGCGTTCCTGCTG
Chr2B	2581831	2581889	CTAATGCTTCTAATGATACCTAGGTCCCAGACAGATCAAATTAGGGTCATGTCCTTATT
Chr2B	2581915	2581973	GATGAGGTCATGGGATTGTAGAATGAAGCCATGCAGCTGTGTCTAGTTTTCAGAAGAAA
Chr2B	2581993	2582051	CCTTTTGGGTTCTCTTCATCTGTAGACTCCTTTTGCTTCCTTTTCTGCTCTTCCTTCCA
Chr2B	2582209	2582267	AAGAGAATGTTGGAGGTGACTAATCAAACCAATGGTATAACCGATGAAGCCTTTGCAGA
Chr2B	2584039	2584097	TGGTGAGGCTTCTCCGAACTAGCGATCATGGGTGGTACATAAGCCGTGTCGACAACCAC
Chr2B	2584183	2584241	TTTTGTGAGGAATACTTACTGTTACTATTCTATCTAGCTTAGCACACGTACCTCACATG
Chr2B	2584321	2584379	CCATGAGTATAGGTTGTAGAATTCTTTCGCCTCTTGACATGAGTTAAATGCCAATCCCT
Chr2B	2584519	2584577	AGAAGTAAAGGGACTATTGGGCTGTGGCAAGAACAGTCACGACCTATACTTTAGCTGAC
Chr2B	2585679	2585737	GATTCTTCTCTTTCTTATTTCGACATGATCTTATACGGTGGTTTATTGTTTGTCTTGAG
Chr2B	2587755	2587813	TTGCTTAGATGAAGAACTGCATGATCAACTTACAAATCAATACTTTGCTGATCAACCTA
Chr2B	2596908	2596966	ATACGTATACCTATGCATTGTAACGATTGTAACGGAACATGTAATATTGTTGTATGGTT
Chr2B	2597142	2597200	TTTAGGTCAAGGTAATAGAAAACAAATTTTATGTACACCACCCTCTCTCATGTCCGCAC
Chr2B	2600105	2600163	TTCCTTCCTTTGCTCCAGACTTCAAGGCAGTGCATTTTCATTGATCAGTTGAAACTCCT
Chr2B	2600339	2600397	GTCTTTGAAGGAATCGTCTGAGTTTTCTGGCCAATAGAACAATCGAAAGGGTAGATTAA
Chr2B	2600534	2600592	GGGCGCATGTCAAGAGAAGATATAACAAGTAGGAGTATACTATATATAACTTACAATAT
Chr2B	2601200	2601258	GAGATGCTTTCGTGTGCTCAAATAAGAAAATACAGAAATAATATGAGTTTTCTACGATG
Chr2B	2601740	2601798	AGCCAGGTATGCACTAGATAATATGCATCCAGTTTGAGTCATATGATGGTAAACACATG
Chr2B	2602064	2602122	TGCAATTGTAAGCAAGAAAAGGTTGGCATTTAATAGAGCCAATATTTCCAAATTAAATC
Chr2B	2602172	2602230	GGCAAAATCATGACCACCCACCAGCCACTATTCCAATTCAAGATTTGTTCATAGAAATG
Chr2B	2602202	2602260	AGTGCTTCCAGATGGATTAACAACATTACACATTTCTATGAACAAATCTTGAATTGGAA
Chr2B	2602718	2602776	TCATCCATTCATTTTACTTAAGTGGAGAGACCTGTGAGGCGGAAAGCATGTTTGCATAC
Chr2B	2602790	2602848	CACAACATTTGCAGGAAACCCTTGATTATAGACCAGTTTCTTGGCTACAGAAAGCTTCT
Chr2B	2604189	2604247	GGGTTACTCTTTTGGTAATGGTAATTAATGGTGATTGATGTTGGAGCCGTGCGATGTGT
Chr2B	2606343	2606401	ATACAGGTTTGTAAGGGCACTGTTTCTGAAAGTTGTTTGTTGACTAGGTAAAGGATTCA
Chr2B	2606505	2606563	GATTATTCTGTCAGCAACTCTTGATATAATTGTGTGCAGTGGCGATATCACAAGCTCTT
Chr2B	2606673	2606731	TGAAAGTCTGCCTTGTTGGTGGTTGGGACGTACTAATGAGTCATATGATTTAATGCAGT
Chr2B	2606763	2606821	TCTATAATTTTGACGTTACAGGTACCTCAGGTCATTGACAAACTTGATGACATACTGAG
Chr2B	2607526	2607584	CAAAAGAGCCCAGAACATTAGCCACTAGAACTATGTAGGTATCCCAATCTTTAAAACGA
Chr2B	2607760	2607818	TCCGGGCATCCTCTGGGGCGATTCTTGCTAGGCTTCTGGTGATGAATACAAACTTTTCG
Chr2B	2608224	2608282	ATATTCAGGACCAACAGTTTCCTTGTAGTTCTAGCCTATGAAATTATGGTTACAGCAAA
Chr2B	2608314	2608372	ACTTTCCGGAGTAACTTCTGGTGATGTTGGTTACTGTGAATTTGTTGGGATAAGTTGAT
Chr2B	2608452	2608510	CATTGACATTTCCAACAATAGTATCAATGATGTTAGCTAGGCTTGCACCATGGCTTTTC
Chr2B	2617782	2617840	CCGACAACTCTTTGAGATTGATTAAGTCACCACAGGCGCAACGTCGCTTACCACTGAAA
Chr2B	2625097	2625155	GGCAGGCGTGAAAGAAAATGTAAACAGATGAGAGCATGGTCATATTCCTTTTCCAAAAG
Chr2B	2631472	2631530	GCCGGTCAAACAAATCCTTGCATCTCTTGATTGGTTTATCTCACACTTGTTCGGGTGGC
Chr2B	2689156	2689214	GACTTTGGATCTGTGCAAGGGCGTGGCAGGTGACGGCGACAACGGGTGCGGTGACCACG
Chr2B	2689275	2689333	AAACACTACTGACTGGCTGGCTGATGTTGAGAAGCGTGATAACCCCAAGGATGAGGAGC
Chr2B	2843983	2844041	GTTCTAGAATCTAGAGAACCTCCTGGCAAAATCGACTTATAGATCACACCATAGATCCT
Chr2B	3148609	3148667	CTCCGGGTACATGTGGTTGACAGGGTGGTGAAACTGTTGATGAAGTAGTCGTTGGAGCG
Chr2B	3151535	3151593	CTATCACAGATAGGCACACAAGGACCAACACAACACTCAAGGAGTTATACAAAACTGAA
Chr2B	3151776	3151834	CCTGAGTCTGGTAGCGACAGGTTTTGGAATTGTAGACATTGGCCACCAGTATAATAATA
Chr2B	3154305	3154363	ATTCCAAGACAGTGCGTGCAATCAAATTACTAGTTTACTACTGCAATGGATATATAATG
Chr2B	3154393	3154451	GATATACTCCTATATATAAATATATCAGACTGATATTACACTAGCAGCCCAAATGATGA
Chr2B	3167013	3167071	ATGGAATATGTACGCATGCAGATCGAAATGAAACTGATATAAAACTAGCTTAGCTGCCC
Chr2B	3172708	3172766	AAACTGGGCCTATATATTCTATCATTCTCTGGGTGTCTGATCTTAAACAAGTTTCAGAA
Chr2B	3172852	3172910	ACAATACAATACTCCTACATACATAACTAGTACTATAAAATATAAGTGTATCTACCATT
Chr2B	3182256	3182314	GGGCTAGCAACGGTCGGGAGGGCAGAGGAGCATTTGATTAGCGCGCACTAACAGCTGCC
Chr2B	3183499	3183557	TAAAATGAGTAGAGTTTGCAGATTCACATATCACGGTGTATTTGCTATTTCCTTTCTTA
Chr2B	3184304	3184362	AAGGCCACCTCGACCCCAATCTACAGTACCATCCATTCCAAAATCAATGAAAGAGACAA
Chr2B	3184544	3184602	AGATGTGAGACTTCCAAATGTTGTCTGCCCCTCGACTTGTCCTACTTCAGGTATGACTT
Chr2B	3185346	3185404	GTGATTGCAAGACTACAAACAGCATGTAATGAGCAGGAAAGGACAATCACAGGCCTGAG
Chr2B	3185700	3185758	ATCAAATATTCATGTCTCTTGTGTTTCATCAGATCCATCAATTTAGCACAAAGTTGGCT
Chr2B	3186861	3186919	CTCTACAACAACAATATGTTATTTTATATGCTACCTCACATTATCTCAACTTTAGAACT
Chr2B	3191789	3191847	GAAACAACATTTACCAGCTGACAAGTTACTATACTACCAGTTTGAAGAAGCATGCCATT
Chr2B	3191879	3191937	CTAGATGATAGCTTTGTTGCGGTATTTTCCTCAAGTACTCCTGCTGTGTTGTTACATAT
Chr2B	3201389	3201447	TCAATTTCAGTAGAGGTTTTATGAGAGTTTCAACATTAAATAAGTTGATATAGCGTAGT
Chr2B	3201549	3201607	CATTGTCTGTACTTCTTTATGGTGGTGGTTTATTTTAGATAGAGAAAGTAACTAATTTG
Chr2B	3202523	3202581	TGGAACCACATACGTCATTCTCAGCGGTGAGTTTCGTGTCATTGATTTCAAAACTGCCA
Chr2B	3209453	3209511	CTTTAGATAGGATAGGGTGTAAACTGTCCTGTTTTGTTTAATGATGAGGCAATCACTCG
Chr2B	3225246	3225304	TTTTCTTTTGCACATAAGATCCAAAGAGATGCCATCACTCCACCAGTCACAAAGAGCTA
Chr2B	3229302	3229360	GAATCACAAATCGAAGTCACGTAGTAATGTGAGTATGTGACACCAACTGCAACACTGAA
Chr2B	3233892	3233950	TTTTATGTGTCTTTGGTCATCTATAATCATTTGTTCATTACATGTTTTAAATGTATAAT
Chr2B	3234066	3234124	GAAGTTGTCCGAGGGAAAATTTTCTAGGTGCTGGTTGGAATGGCGAGTACAGCATGCTT
Chr2B	3234270	3234328	TTCCACATCAGAGTTTCTTTATCATATCAACAGAGTGAAATAGTGCATATCTTGGAGAA
Chr2B	3234592	3234650	AGTAAATGGCAAGATTAGGCATAGACCTTAGTAATTCAGTACGGATATGCTGTTCAAAA
Chr2B	3234969	3235027	CTGATGACAGTTGTTTTGTTGTTTTAAATGACATTTGACTATGTATCATTATGTTCGGT
Chr2B	3235263	3235321	ACAAAGAACAAGATAAATAAACAGAGGCACCAAAATTGAATATCATGTCCAAAGATCTA
Chr2B	3235965	3236023	GTAATGCTTCCATGTAACAAGGAGATAACACCCTTTTATAGATCTGCCATGTACAACAC
Chr2B	3236865	3236923	CTCAGTCCCAAACCAAGTGTCACTATGGTATCCGTGTCTCTATGAGTGCAGCCGGTTCA
Chr2B	3238027	3238085	GCAGTAGTACGAACTAGCGGTCATAATCATGTTGGAGTTAGAAACAACATTCAAAGTAC
Chr2B	3238129	3238187	ACTGAGATGCAACAATACCAACATGTACTAGTAACCAAAGGAAGACTCTTATTACTCTC
Chr2B	3238646	3238704	TGAATTAATCTTCAAAACTAATGCAACGAAACCAAATAAACAGTGCACAAGTGACGGCC
Chr2B	3239946	3240004	CCAATTGCCCATTTATTAAACATCACAGAAAAGAAAACAGACTCATAATGACATGAAAC
Chr2B	3240713	3240771	AGCATAGTCGTATATACTGTTTAGTGTGAGAAGAATATATGGAAAATATATAGATGTGA
Chr2B	3241167	3241225	TTTTCCCTGCAGGTCATATGATTGCAATGAATCCTGAGATCGTACTACCGTCTTGGAAA
Chr2B	3243287	3243345	ATACTGTTCATTCATCAGGAAATAAAAGAGAAGTCTTGTCTTTTGCTTCAACCCGTGAC
Chr2B	3245125	3245183	TTTTATGCTTAGGAAGAGAATTTATGGACAATAATCATGATTGCCAAACCCAGACTATT
Chr2B	3253214	3253272	CTTATGTTCTGGTAAATTCTTTTCCATGAAACTTTCTGACAGTATTCTCGTGTTGAGTT
Chr2B	3254001	3254059	TTGGTCAACGACTAAACATTGCCTATGATATATGAGAAGTTCCCTGCCATGGTTAAGGG
Chr2B	3254043	3254101	GTTTAGTCGTTGACCAATGCCTGAATTCAGAGCTCAATTTTCTCTCATACTGTGTATCA
Chr2B	3274848	3274906	CTAATCAAGTAATAGCCGTCCTCGATCGTCTTGACTACTGATGGTGATCGATCTCATCC
Chr2B	3276001	3276059	TGTCACCGTTACCGACCAGAGCCTGATTTGACACCTGCCACTGTCAGCCGGATCGTCGA
Chr2B	3276528	3276586	TTTAGCAGAAAACTTTCATCTTCACTTAGAATAGTTCTAGTTGTGCTTTATCTGATAAA
Chr2B	3277217	3277275	GTTTTCATTTCACCACACGCAAACTAAAATACTCAACCTGACGAAATATATGAGTTATT
Chr2B	3279330	3279388	CCAAGTTATCTGCAACGGATAATGCGATATTCCAAGAATCCAAGCCATGCAATCAGATT
Chr2B	3282379	3282437	GCGCTTACAGACAGTTTGATAGGCCGTGGACCTGATTTATATGCACATAGTGTTCTAGC
Chr2B	3283185	3283243	TTTCACTTTGTTTGAAGTTAAGTTAGGAAGTTCTTGACTATTTTCCTTGTGTTTTCTCA
Chr2B	3285172	3285230	CCCTTTTATAACTGGTTATGTTACTCCAACTTCAGCTCTTAATTTCGTTTCTGCTGTGA
Chr2B	3285891	3285949	ATAACAATATCCGTCAACTGATCAGCCAATCCTTCATACAACTGCAATATAGTAAGTCC
Chr2B	3286409	3286467	GTATCCATGTTTAAAGGTAGAGAGCAACACAAACACAGTCTTGATTAAACATTCTCTTT
Chr2B	3287525	3287583	AAGGGGACACTATGCATCTCAAATCTACAAGTGAACAGCTACACCACGAAACCTAGACC
Chr2B	3287789	3287847	CTGAACCCTAACGCCCAGGTGCTCAACAACTCGGAGGCGCTGCACATGACCATCAACGC
Chr2B	3288951	3289009	TCATGGTTTGATCTATCCCACTCTAGCATTGACATGGGTTTAATTTATAATGATTAGCC
Chr2B	3289484	3289542	GCCCTCCATCTTATGTTCTTCTGTGATGTCTGATGCTTGAATTTTAGAGTTATCTTGCT
Chr2B	3289634	3289692	GACTTGCATAAAATTTCCCTTGCCAGTTACCCGCTACAAACTCATCGTACTATCAAAAC
Chr2B	3290696	3290754	GCGCCATTCATTGACAAACTTCCTTTCATACTCTACTGACATATGTGGTTAGCATTTTG
Chr2B	3290907	3290965	TAGCACAAGTTTGCCGGCTCGCTTACTCTGAAGCTTCCATCATGATCGGTTCTTGTTAG
Chr2B	3290955	3291013	AACTTGTGCTAACTGTCAACAACTCACATCCAAGAAGAAGCTCCTTTATATATATCAAA
Chr2B	3291602	3291660	TGGGGTGAAACTATTATGGCATTTCACTAGGAGTCTGGGAGACGAATGATGTAGACAAT
Chr2B	3291704	3291762	TTCAGCATAGATATGGCAATGTGAGGTACACCTTCACTTTCTCTGGCAAGATTCATTGC
Chr2B	3292412	3292470	GAGATGTTTCTGACAGGCTGATAAGTATGCTTAAATCAAAGAACAAGTAACAACTGACT
Chr2B	3292994	3293052	AATATCACAGAACCCACCAACCTCCATGTGATCTGAAACAAAACCAAATGCCCTGTCCA
Chr2B	3293354	3293412	CCTGTGGCGTACTGATATTTGGGTTGTGCAAGAGTGATAAGGTTGACGAGGCTTTTGAG
Chr2B	3293744	3293802	AAAACCTTTATCAAGTGCCACGCCATAATACTTCTCAACCAAATCAAAGCAGCAATTCT
Chr2B	3296037	3296095	TTTAACACCTTGTACTATTTCCAGTAGATGTGGCTTTGAATCCCCTACCTTTTCTCGAG
Chr2B	3296265	3296323	AACTAACTAAACGTTTTGGTAATAACTTTCCTTGCAATTTCTTTATAATTAATGTCATT
Chr2B	3296365	3296423	TAATTCTCATTTGAAACATGTATTATTGGTGACTCCTCTCTTAAAAGGTAACATTATGA
Chr2B	3297049	3297107	CTAATAGGCATATGACTCGATATGGACGGCTAGATAGGTCAAGGCTATAGTTTGGTAGC
Chr2B	3298318	3298376	GAGTAGTATAGTTCAATTTTGTGCATGGTCAGTGACTCAGTGTAGCAGGCATCGTCGTC
Chr2B	3300525	3300583	GTAGTAGTACTATCATGAGCTAGCAGTGGAACAGGACTGGACAAGCATGTGATGGCCTT
Chr2B	3300555	3300613	CCACTGCTAGCTCATGATAGTACTACTACCACTGCTACCACTATCACCAGCACTAGCCT
Chr2B	3300705	3300763	ACATGAATTCAGTTTCAGAATATAGGAGGAAGTGAGAGCTACAGTGGACAAACATGTTT
Chr2B	3303594	3303652	TCGTGCAGACAGGACAATGGTGAAATTCCACATGAAGATAAGTGAGTAGTACCTTTTCC
Chr2B	3303624	3303682	GTTTATTAGTGGTGCAAAGAAATCATGGAAGGAAAAGGTACTACTCACTTATCTTCATG
Chr2B	3304260	3304318	TCTGTTTCGAACGGGGTGTATTGATAATCACCTAATAAACTAGGGATTCACAAATAAAA
Chr2B	3304422	3304480	TCAGAATACTAATTAGTCCAGGTTGATGCTTGCTTAGTAGTGCTAAACTTTCTCACCCA
Chr2B	3304560	3304618	TTTAATTTATATATACTTTGCATCAAATTAAAGCATCTTAGTTACTCGTGTTGTAAGAA
Chr2B	3304944	3305002	CACAGTTACGTTCTTTGGTTTGGAGAGACGGAAGCAAACTTAAATTGAGCTTTGCAACG
Chr2B	3309535	3309593	ACCTAATAATATCTAGTCTAGAGATGACGCTAATACAATTATATACTCTTATATAGCAC
Chr2B	3310649	3310707	GGTTTCTTTCATGGCGGACGTTTTGCCACCAAGGTCATCTCTCTTTTCTGGCGAATGCT
Chr2B	3310715	3310773	CAAGAAAAGGTGAGGGGATAGGACCCGCATCAGTGGCAAAGAGAAGAGAAACGGCCTCC
Chr2B	3314282	3314340	CGCTAAGGGACGAACAAGCACCTACCTCACATTTCGAGGGATGGCTAAGTCTTCGAATA
Chr2B	3314312	3314370	TGAGGTAGGTGCTTGTTCGTCCCTTAGCGACGCCGTCTCCTTTCCTGTCTATGTGTTTT
Chr2B	3314777	3314835	CTGAACGGATGTATAATGGATCACAAACGCTGATGTGTCCTCTTCATCTCCATCCCGCC
Chr2B	3317551	3317609	AGGTAGCTGAATGATGATGCAAGCTTGTTTGTCCTGACGAGATGACTACATGGTGACTA
Chr2B	3324085	3324143	GTAACCTAGCTTCAAGTTACATACACGTCTGATTTTCAACCCTCAACTACAAAAGTGGG
Chr2B	3324999	3325057	GAACCATCAACCAAAATTGCATTGAACGAGTCCAAAGTTTGGTGCTGCTGCAGTCTGTT
Chr2B	3325095	3325153	ATAATATCTATTACCACTCACAGAGTCACAGCTGTCTTGCTTAAATTATTCTCCAAACA
Chr2B	3325397	3325455	TCGACCTCGTCCTACTCCTTTTCTGGCATGCATGATAGTACTTACTGTAGCTACTACGA
Chr2B	3329215	3329273	GCATCAGCTTCGATCTGTACTGTATGTGCTAACTTACCTTGCTTAACTTTACAGTATGG
Chr2B	3329376	3329434	TGGTCTCCAGAATCATGTAGCCCACTGTTGCAGACGATAAGGATGAGATCAGATCAGAT
Chr2B	3329616	3329674	ATCTCCTCGAGGGGATGACGCTATACTCCAGTACTCCATCTATCGAAGAAACACAAGTT
Chr2B	3331392	3331450	GGCACGCAAGAGCAAGAATATAATCGATCTGGATATATATTGGAGTGTTGTCTCGAAGA
Chr2B	3331476	3331534	AGCCATGCTTTGCTTGTGATTCTGAATGTGTGTCAATCAACTTCTGAGGAACCATGTAC
Chr2B	3332004	3332062	AGGTTGAAGATTTGGCCCGTATTTCCGTTGATTGGGCTGGCTGTAGAATGGACTGCTGC
Chr2B	3332154	3332212	CTCATGGCCCAAATTCTCCATTCAAAATCTGTCTAGTCAAAATGCCCCAATGTCGCCTA
Chr2B	3332232	3332290	TACTATAATCAGGTCGATGTAGAGAGGAATACGTGAAAGTCAGGTAGTTATGTGCCGAA
Chr2B	3332262	3332320	TTCCTCTCTACATCGACCTGATTATAGTAGTTATCATACTATATTCCACTAAGAAAAGG
Chr2B	3332934	3332992	GCAGTAATTGATGCAGACATCATAACCCCTCTCGTTGTCTTGCTAAGGACATCAGAGAC
Chr2B	3332994	3333052	TGTTGGAAGAATCAAGAGCCAATAAAAGTGAGGTAATTCATACATGATTCAGTAAACAT
Chr2B	3333066	3333124	TGTGCCATCAAATGGATGTGCCTGAATATGTCCTACCTACACGTACATATTTTGCATCA
Chr2B	3334002	3334060	GTACACTACACTAGGAAAATGAATCAGACAACTTACATCAAAAGATTTACAAGTTGAGG
Chr2B	3334140	3334198	GCCAGTATCTTCTCGTCAGCAGAATATATAAGCTGGCTGATAATTTCTAGTATTGGTTT
Chr2B	3334473	3334531	AGATAGCCTGCTTAACATGTCAGAGCCCACGATATCACATACTAAACCATTACAAACAG
Chr2B	3334635	3334693	AGATGGAGGCTGCCTGGGTTCTTACCAACATAGCTGCATCTGATTATACACTGCTGGTT
Chr2B	3334891	3334949	AATATACAATACAATATAAAAGGAGCTGTATCTCGCATTAAACATGTCAAGTACCATCT
Chr2B	3334987	3335045	TTAGCTTGAAGGCCTGTCAGAGCTGGTCGACAAACTATGTTCAGATGACACCACCAGTC
Chr2B	3335263	3335321	TACCGTGCCCTTTTCTCCACCAAAACACTGTTTACACACTACCTTCTCAGTGGGTGAAC
Chr2B	3335353	3335411	CACATTAATCACGGGCTTCAGTAAATTTTGAATGTTTATGCTTCAAACTAGATTCATCA
Chr2B	3336728	3336786	ATAATGTTGCTTGACCGGGGAGGGGAGGAAGATCTCAAAGTATGGGCAAAGGATCAAGC
Chr2B	3337391	3337449	TGCACGTGGTTGCAAAGGAGATCACATAAAACTCGTTAGGGATGTTGATGTTGGCTAGT
Chr2B	3339547	3339605	TTGGGGTGAGCAGGATTGTTACGAGGAGAAGAGATTGATTATTCTCTATTGTGGTGGAA
Chr2B	3339769	3339827	TTACTAACATAGCCAGTATCAAATTCCTATACACTACTATAAATAGGAGCATGCACTAG
Chr2B	3339811	3339869	ACTGGCTATGTTAGTAATGTCCAAGAATCCAACAACAGTTCATTATAAAGTCTTAAATA
Chr2B	3340484	3340542	TGCCACCGCTTCGATTCATGGTTTCTTGACTTTGTTCCTACGATAAGTATGTCTGTTGT
Chr2B	3340718	3340776	AGGAAACTCTATATACATTGTCTTTGTGTCTTTGACGAACGAAATATTTAGGGCCCATT
Chr2B	3341534	3341592	AGGCTTTTCAAAGTTCTAAACGTTTGACCTCAACCTTGCTCAAAATGGCAAAACTAAAA
Chr2B	3341654	3341712	TGATCGTGTCCATTTCTTAGGTAATTATTATGGCCGGAACTACTCACCCTCACAATCAT
Chr2B	3341870	3341928	AGTTTGGGGTGGTGTGCATGAAGAGATCTGCAAATTGTACGTGCGTGTGCGATTTCTAG
Chr2B	3341900	3341958	AGATCTCTTCATGCACACCACCCCAAACTAGATTACTCGCTCAGCACGTACAACATACC
Chr2B	3350335	3350393	GCTGGGCATATGTGAAATCAACTGCAATCCCAGTGAATCTAAATCGCATCAAGGGAACC
Chr2B	3350461	3350519	TGTAATGCTTCTTATACTATCATCCCATGTTATATGTGTTTTCTACTTCTCATGTGGTC
Chr2B	3350623	3350681	ATCAAAGATAAGGATAAGATGCAGTGACAGTGAAACCATTAATATTAGAAGGTTAATCC
Chr2B	3350689	3350747	CTTGCTAAACATGCGGCATATCAGTCAACCGCCATCAGAACTATGTAGTATTCCCGTGT
Chr2B	3350875	3350933	GATTAGAACCATATGTGAATATCTTGACGTTGGTGCCCTTCTGCTTTGACATACTCTTC
Chr2B	3350977	3351035	TCCTCCAGCTCCGTGTGTCAATTTTCTGTAGTAGTTGAGGGCTAAATGTATTTATAGCC
Chr2B	3362379	3362437	AGACAAAGCATTCTTGTGTATTTGTTAACATTATTCCTGTTCAAATAATTAGTATATTT
Chr2B	3362883	3362941	GAGATTTCACCCATCCAGCCCAGTCTCGTAGCTCAGCAAAAGTTGGCGCACATAAAGCA
Chr2B	3362943	3363001	CATGAGGAAAGAACAAAACAGTCGCATCAGTTAGTACCTTCAGAATCAGGATACGGAAT
Chr2B	3363573	3363631	GTGCTTGTGTGCTCATGAACATCGGACCACTGACCAGTAGAAGAGCAAAGAGTAGGTGT
Chr2B	3364275	3364333	GTGACCGAGGTACATGTGAATTATATCATTATATCCTTGCATTGTTGTTCTGTTGTGTC
Chr2B	3364305	3364363	ATGATATAATTCACATGTACCTCGGTCACTGGTCACTGGTGGAAGATGGTGGCACGTCC
Chr2B	3364665	3364723	AGTTGAGCCGCTCGAAATACACTTACCATTCCAGCTTAACAAGAAGATATCATGCTGTA
Chr2B	3365968	3366026	ACCTATATTTTCATAAGTTATGGCTGAACTACTGTGCTATCTATGCAGTTTAACATGCA
Chr2B	3366470	3366528	CACAAAGACAAGTTCGAGAACCTAAATCACACCCTAGGATAAGTTGAGACCACCCGTGT
Chr2B	3366632	3366690	ACGCGATCTACTCCACGTCACGATTTCACATGCCACAACGGTTGGATCCACACCTGTTC
Chr2B	3371018	3371076	AGTGAAAATTTAAATTTACTTGGCTTTTCGCTTCCATCAACTATACGCTCCAGGACATC
Chr2B	3371210	3371268	CCTCATGGATCTGTCACTAATTAGTCATAAGTAGCAAGTTCTTCATTGTGCAACACCTT
Chr2B	3371576	3371634	TTGTCAACAAAGTATCTCAAACCTCTTAAGCTCGTTCACTAGGCCACCACCTCAGCACC
Chr2B	3372086	3372144	GAATACCAAGTGTTCATGGCTTCCTTTGTTGATTTGGATCTCATACCATAGGCATCAAC
Chr2B	3372940	3372998	AGTGAGTATACTAGTGCACACGACTCTCTGCGTCATTCTGGTATGGATATCATAGTATC
Chr2B	3374742	3374800	GTTCACGTCAGTAAAGTCCCTCATCCTTGGTGCTACTCTAGAGGTATGCTCACTTATAG
Chr2B	3376503	3376561	TTTCCCCTTTCCGTGTCTCCTTCCTTCTACTTCCTTCTTTTCTGATTGTATCCTTTCTT
Chr2B	3384802	3384860	CTCAGCTAGCGGAGGACCTAACTACCTTCAAACACCACTGGAAACTCGAGACCCAAAAC
Chr2B	3385583	3385641	TGCCTGAGCCCCGTTTGCCGAACCGATCAACCGAACCAAACCTAGCTAACCTTTCCACT
Chr2B	3387293	3387351	CATTGCCAAATTGATTTAGGAGTAGATCAAAGTAAAGAGAACAGAGGTAGTTGAAGACT
Chr2B	3387384	3387442	ATAAACTTGGCATGTCATGTTATCTTATTATCATCAAGAGAAGGGAAGTTGATCATCGA
Chr2B	3392105	3392163	TCCCGTGGTTTCTGTTCTATAGGATTTCGAATTTGGGACACGAAGTTCTGTTCCGCGGG
Chr2B	3392949	3393007	CCCAAATCGAATCGGAACAATGAGTAATCCATCCATCCCCAGCAAGGCACAGGCTCCCA
Chr2B	3395905	3395963	GCAATGCAACACAGTAACTTATGAGATGGGAGCGGTAAAATATCACAGTAATGCACCAG
Chr2B	3396073	3396131	TAAAGCTTTGTGAAACTGTACCAAACACACCCTATGACTGGAGTAGCATTTTAGTGCCC
Chr2B	3396558	3396616	TACAGATTGGTCAGTGCATGGATATCGTAAGTTATGGGTATGAGACGATGTTCTGAACA
Chr2B	3396630	3396688	AACCACAGGTCCGTATTCGAGATGGCTATACAGAGTTAAGAAACCGGGTCAAAATCACA
Chr2B	3397098	3397156	GCTTGAACGGATACACCTCCAGGATCCCGTCGATGTACGCCTGATTCACCCTCACCATC
Chr2B	3401830	3401888	CATTAGCTAAAGATAGAAAACATGTCTGGCTCTTTAAGGTATACACACACAAGATATAA
Chr2B	3404823	3404881	ACGTTCTGGTAGCATGCATTCAAAGTGTAAGGAAGATTTTGATAACATGCTTTGAAATT
Chr2B	3437490	3437548	TATAGTACAAGGTTAAGAACTTAAGATGTATGATTGCAATTATCTGAATTTTCAATTTT
Chr2B	3437670	3437728	GCATGCAGGTGAACAATGCAGGAGTCGGAGGAGTTGTAATAGACCAGGATGCCGTGAGA
Chr2B	3440802	3440860	GATTAGTGATACAGGTGAACAATGCAGCTGTTTCAGGAATTGTAGCAGATGAGGAAGGC
Chr2B	3442183	3442241	ATTAGTTTTGAGATATGGACAAGGGAGACTGTTGAGTACATCCATCCTAATGTAACCAA
Chr2B	3443720	3443778	ATTCTCTGGCGGCAATATAATGAGCTACGATGAATCAGGGTGAGTAACATAGAAATCTT
Chr2B	3445128	3445186	CAATCTGCACACATTTATATATGGCAATTCAAACTGCATATAAACCATTGGTTCAGTCC
Chr2B	3445674	3445732	AGCTATTTCCCCTACCACCCACCAGTGCCCGCCCTTCATTTCGATCTCATCATATCCGC
Chr2B	3447066	3447124	AAGATGAAATATGGATAAAAGTATGAGATTTTCCCAATGCCCATGTATATCTGGAATTG
Chr2B	3479681	3479739	ATTAACTGATGCGGTGCTGGATGCTGGCAATATATTAAATAGACAGTATTTGATGTTGT
Chr2B	3481198	3481256	ATGAGTAGTAACAATCCTGTGAAGTCAGCCTATACCACAGTGGCAGAAAAGGTGTGCTT
Chr2B	3484322	3484380	TTTCGAGGTAAAAGATCTAGGACCGCTTCGATATTTCCTTGGGTTTGAGATTGCTAGGT
Chr2B	3486134	3486192	AGGGTGTAAGGGAAGAAGAAATAATCAGTCATATATCAAATAAGAAAGGAGGTACTCAC
Chr2B	3486164	3486222	ACTGATTATTTCTTCTTCCCTTACACCCTTTAATATATGCTCTTTTCTCTATCAGATTG
Chr2B	3486710	3486768	CTTTCTTAGCTACTGTGTTCTAATAGTCTGTGTTCTTTGACCCTTTATTAAGTGCTGAA
Chr2B	3486770	3486828	TAATTCCCCTTATGTGCAGGTTAACTCTTCTATTATTGAGATGGCCTACGCATTGTATG
Chr2B	3486968	3487026	AACACACTCTAAGGTACATAAAATAGCTGCAAGTGTAATTTTGGTTTCTTTCTGTTCGT
Chr2B	3487280	3487338	AGGTGCGCATGATTCTCTGGCACTTAAATCATACTCTTTCTGGCTTCGTCTTCTCAGAC
Chr2B	3488141	3488199	GAGAGTGTCATGCCTGTTTTGTGTGCAGTATTCAATATTTCAATTTTCAGTTGTCAGTT
Chr2B	3488243	3488301	GTTCAGTGCTTTGTTTCAGTGTTTTCTTTCATTAGGTGCTGTGTTCAGTGCTATAGCTT
Chr2B	3488993	3489051	CCCCACCCATTTCCGAGCATGGCGTTTTGAACCAGAGTATGTGCATGTGTAAGGTTTTG
Chr2B	3493404	3493462	GGTAAGCAAGTTGATCCGCTGCCCAATCCTAAGTATGAGAGTGGGTGGCGAAGGACCTG
Chr2B	3535500	3535558	ACGTACCATTCTTTCTGGATCAAGACACAGCTCAACCCATCGTGTATCACCTGGCCGCG
Chr2B	3557492	3557550	AGATATATCGGGCAATAGAGACTATGAATAAAGTGCTAACTGATGACGATCCTTCACCA
Chr2B	3557582	3557640	TGATACTAGAAAACAGCATGCCTTTGCCGCGCCGATCCCAACACTGTGGGTCCTTGAAC
Chr2B	3558112	3558170	TTATGTGCAGCCAGTAGCGAGAATTCGACAATTTTAACATTGGTCATGAAATTTGTGCG
Chr2B	3558580	3558638	GCCAGGCAGCTGTCTTTCTTCTGGTCGCGTTCTGCTGGGTGGGTGCGTTTGCGTGAGGT
Chr2B	3560392	3560450	CCAGCTCGTCTCGTCGTTGCGTTGTAATTTCTTTCAGCTTGCGATGCGAGTTCATAGAT
Chr2B	3564048	3564106	CATAACATTGTCAACGGCGAATATAATCCTCTCACCCACCCACCCGCCCTGTTTCCGGG
Chr2B	3564163	3564221	AATGTTATCAAATTCATGTTAGCTGAGCCTTCAAGGGAGTCAAGTTGGGCTAAACAAAT
Chr2B	3564193	3564251	TTATCAGTCTACTACACAATACGAGCACTGATTTGTTTAGCCCAACTTGACTCCCTTGA
Chr2B	3564853	3564911	CCAGACACAGTTAACTCCATCGGCTTATTAATCTCACGGCTATTATTCGGTTGGTCTGA
Chr2B	3564895	3564953	GAGTTAACTGTGTCTGGCCTACCTGGATAAATCGAGATTGGAATTAGAGATGCCCAACT
Chr2B	3565507	3565565	AGTTGCAATGCTATGTAAGAATGACATACAACAATACCAGATGGCGACAAGATCAGTCC
Chr2B	3569822	3569880	CTTGAACCTCGCTCATGGTATAGCTGATATTATTAGGTCAGTAATAATTAACGGCGCTA
Chr2B	3569918	3569976	TTTGCATTGCATGGGCCGCGGTAATAGGAACTGAAATGACGTGTACTCTCCTACATTTT
Chr2B	3574693	3574751	TGTTTTGTTGCTCTATTTGTCACGAGTTTTCTATGCACATTATAATCATCATCATCATG
Chr2B	3574807	3574865	CTAGTTGCACCCTTAATTCCTTGGGATTGTTTGCTCGAGTTAATGGTCATTGCAAATTT
Chr2B	3575095	3575153	ATCCCTCTCATCCCCTTCCAATGGTCTTATGGTTTATTAGGTTTGGAAAAGATGGAAAA
Chr2B	3578664	3578722	CCTCTATGATGATCAATTTCAGTCTCTCCTAATCTATTTCCAAAGGATAGCACACCCAG
Chr2B	3578724	3578782	CCGAATCATTATACCCTAATCAAGTTGACTCTCTTTACCGCGGCATGTTCCTGTTCCTG
Chr2B	3578826	3578884	AAGGCTTTTGTTCACGAATCTGCGGCCTTATGTTTTCCTATGACCATATAGTACCAAAT
Chr2B	3579143	3579201	CCAGAGCGAGCCCATAGGAGAATGAGATTCCGCCACCTCTCGACCTCTCCTACCGTGCC
Chr2B	3580303	3580361	CGCCGTGATGATTAGGAGATACGGAGGCATATAGAAATAGAAGATAAAGCAACCAAAGC
Chr2B	3582653	3582711	ATGGTAAGTTTGCTTGAGGTGTCGTCTAGTTGGGCCTTGTGAAGAGAAATGAGCCCACG
Chr2B	3583668	3583726	CGAATGGACATGGTATCGATAAACAAAGTAAACTAATATTCCCATATTCCTTCCTCCTC
Chr2B	3588300	3588358	ATGCAACTTTGGATCCGACTTGAACATCAAAGGGTTGTGATCAGACATGTATCTAAGGA
Chr2B	3588870	3588928	ATCCCTGTGGCTATATATATATGAAAGACATCCCTGTGGCTCCCCTCCCTAATGCGCGT
Chr2B	3589296	3589354	TGTTCAGTTGCAGCTTCTTGTTTTATCATAACATTATTTCTGAATAGTATCATAGCACT
Chr2B	3595071	3595129	CATTGCAGCGAGCGATGCTGACTTCGAAATTCCTAGCATCGAGGTAAGAAGGTGACTCG
Chr2B	3596809	3596867	ACATGTGGAGACTGTTGTTTGACTGAAACCTGAACGCGTTGCTCTTGGAGTGTAAGAAC
Chr2B	3596935	3596993	GCATATGCATTGTGTCGGTATTCTAATTTCTAGAGTATAATTAGATAGTTATTAAGTGT
Chr2B	3598471	3598529	TTTCAAAGTGAATTCGACGTGATCCTTGAATAAATCTTCTGGCCACTTATGATGTGACC
Chr2B	3610989	3611047	ATTTTGACTCAAGCCAGTTGACAAATCCTTAGCAGTATGGATTGAGCTAGACACAGTAC
Chr2B	3613508	3613566	AAGAGGCCGGGAATTGTATTGACAAAGCTGGAGGAGGAATCACGTTCAAGCAAGGGCCT
Chr2B	3613652	3613710	AGCGTTTGGGTATCATATGCTCTTGTTTCTCTCGGATCCCTTTCTCCATGTCTTTGCAA
Chr2B	3613682	3613740	GAAACAAGAGCATATGATACCCAAACGCTTAAACAAGTAACAACCGAATGTATTCACGC
Chr2B	3614011	3614069	CTCAGGGAATCATGTACTCCTCAGCAGCTATTTTGGAGGCGGAACATATGCAGAGCACA
Chr2B	3614191	3614249	CTAATAACCAAGTGATATATATAGCCACCACCACAGTACGGGCAGCACTTATATATACT
Chr2B	3614257	3614315	GATTATTCCCTTACCAACTTATTCCAAGAGGGCACATCTATTCGGGCTCCTTGTCAAGC
Chr2B	3614654	3614712	TATTGGGCCTGGCGGGAATAGATAATATTCGTTTCATTTAAAATTATAAGTTGTTTACT
Chr2B	3614684	3614742	AATATTATCTATTCCCGCCAGGCCCAATACAAAAGTCCAGTTACCACACCGGGTTCAAT
Chr2B	3614949	3615007	AAAAGAACAAAGAAGCAAAATAAAATAGTAACAATAAACAGGCCACTTTTCTTGCTATT
Chr2B	3615003	3615061	GCATCTCTAGGCTCTGATGTTTCTAGGAGCAGAGTGACCGGTTTCTATCTTGATAATAG
Chr2B	3615423	3615481	AGACAAAGGGATGGTAAGGCAATGTCGTAGGCTGTATCCGTGTGAACTTTGAAGCCGGT
Chr2B	3615645	3615703	TGTGCAATTCTTCTTCCGGATGCCTGCAGTCAAAAGAAGGAAGTTTCAACCTTTGTCCA
Chr2B	3615675	3615733	GCCCTAATAATAATAAGAATATCGGTTATGTGGACAAAGGTTGAAACTTCCTTCTTTTG
Chr2B	3617434	3617492	ATAAATTTCTGAATTATGTCAGCTTCTGAAAGTTGGAGAAGAATGTTTGCAATTAACAA
Chr2B	3617800	3617858	ACAACAACAAAATCAGAAGAAAAGTTTGAGCGTATAAGCAATGCAAAAGCAATACTTGT
Chr2B	3619417	3619475	GTTCTCCTCTGCTGTCTGATTAGTTAACTCTGTAGATCGATGTGTATGATATATGCTAC
Chr2B	3620947	3621005	GCAATAGAAAACGGCGCAGGTGACGTACTTCCCTAGATACATGCGGCCAATGAAAGGAA
Chr2B	3621785	3621843	ACCGGTAAGCAATTAATCCACACCAGCAACTGTAGAAGATTAAAGAACTAAAGCGAAGA
Chr2B	3623219	3623277	CCAGGTAGTATCGACCTACATCATTTCAAGGCATTAAACATTTACAAGTCAGAACCATG
Chr2B	3626508	3626566	GTGTACTTTTCCATATCTCTAATATAGAATTTCCATGTTTGCAAAAGTGGTCATGCTTC
Chr2B	3627989	3628047	TGAGGCACGTGTTCAAGAATGTTGCGGCAAGACTATTCCTAAACCTTTGGACATTATGG
Chr2B	3628088	3628146	AGATGAGTGTTTGGTTAGTTGTAGCTGTAGATGCAAGTTAAGGTGAGTCTATGTTCGGT
Chr2B	3630156	3630214	GAGAGGGAACCTAAGTGAACATGTTTTAGCAAAAGAAATCTTACTAACCAAAGCATGTT
Chr2B	3631418	3631476	TGGGGAAATAACATTAATATATGCTATACCACTATGCTAATTCAACACATCTTTAGATC
Chr2B	3632929	3632987	AAGCAGTAGCATCAAGGTTAAGAACTTTATAGAGGATCCCCATCACCCTATCCAAGACT
Chr2B	3633073	3633131	ACACAGTTGTTCCTCAGCGCCGATTTGATTGAGCTCGAATTTCCCAAAATACTGAAACA
Chr2B	3633175	3633233	TTTGACGTTTAGTACTTTGACAGTGTTAGTACATCTTATGGTTGCTATTCCTCTGGCAT
Chr2B	3633325	3633383	AGATCTTGATGGAATATGATACACCACTGAAGTATATCTGCTTTCACCATCTTAGCAGA
Chr2B	3635023	3635081	ATCGCGAACGTGACAGAGCTGCTGGATTTGCTTGCAGGGCTCGAGCGGCGCCAGATATC
Chr2B	3635077	3635135	GCGATCTTTTCAGGAGACAACATGATCGAGTATTACTGAACCTGTGTGATATTATTCAA
Chr2B	3635549	3635607	TATGTGTACTGAAGGCTGTTAGTTCTCAGTTCTCATCCATAGGCCGTATTGAGTGATGA
Chr2B	3639596	3639654	CTGCTCCAATTCTTTGCATTGCCTCTCTTGTCTATCACACACGTTTGGATTCCATTCCA
Chr2B	3639779	3639837	CTAGCTGTAGTATAGTATTACCTTGGAATTGGATGTTATTCGGGTCGGAGATGCATGCA
Chr2B	3640457	3640515	TATATTGGTACTCCTCCTTAATTTTGACACTGTATAGTTGTTTGGCGAATTATATTGTT
Chr2B	3640526	3640584	ACTTATTAAGAGACCCAATTCCAATATTATTCTAGTTCATCATCAGTACATGCATGATC
Chr2B	3641018	3641076	ATTCCTTGGTCGACATGCTGGGCTCTTCTTAACTTTCAAGTCGAGGGAATGAAATCCTT
Chr2B	3642758	3642816	TGTTATGAATTTATGGTTGTTTTAGATATTACTAATCAAACTTGTAAAATTTGATCTCA
Chr2B	3643101	3643159	GAGGGTTTTGGCCAATCTCAGTGTTGTGTTTCATTGTGATGTTTATAAAAGGCCACGTT
Chr2B	3645534	3645592	CTAGCGCTAGTGTTGGCAGTCAAAGTTGGCCTGTGTGTAAAGAAGCAGAGATAGATAAG
Chr2B	3645564	3645622	ATTTTCCTCTGATTAGAATATAGAAACATGCTTATCTATCTCTGCTTCTTTACACACAG
Chr2B	3652452	3652510	TCAAATCAACTCCCTGAGCTCTCATTCCTAGCCTCTTGGGGCTCTCTATCCGGCTCCTA
Chr2B	3661673	3661731	CGTGGGTAAATTGTACTACTAGGACTTGAGTAGCAGCGAAAAGGTGAGGCGTTAGGCAG
Chr2B	3662337	3662395	AACATGTTTAATCGTGTATAAGTTTTGGGTTATTAGTTAGTTGTGTATATGGATATGGC
Chr2B	3664089	3664147	TGGGAATGTCAAGCTTACCGGTACTTGTCTTTCCAAACTAACAAATAGCTACACATTCC
Chr2B	3664695	3664753	CATACTTCGTTTTAGCTGATAGGGACTCGGGACAAAGATGGGCTCACGAGGTCCAGTTG
Chr2B	3678440	3678498	TATCTTTACCCATAAGTGCTGTATAGAGAACACCCCGAGGGCAATATTGTTTTAGTAGT
Chr2B	3679287	3679345	GTAAGTAGCTAAAAGGCATCATCAGCTAGCTAGGCACCGATTGTTCTGAATTGGCATGA
Chr2B	3679479	3679537	TAGCTTTGTCACGACACACACGAGATGGATGCTTCTTTTCTTCAGTCGTTAGTGCCTTC
Chr2B	3680169	3680227	TAAATTCTCCTCAAAGAATGCTAATCCTAATCCTATAAACTAGAAGCACGCGGGAATTG
Chr2B	3680211	3680269	TCTTTGAGGAGAATTTAATTTATTGATTGACGTACTAGTAAAGCTAAAGGTGAATGTTA
Chr2B	3680546	3680604	CGGACCAAGTTTGACGAAACCCAGCTAATAATCCCGTTTTCCTGTGACTTTGCACTGGC
Chr2B	3681628	3681686	CATATGGATTTGAGTACTGTGGCATCATTTGGAATATAGGATTGAGGCATAGGAGAAGT
Chr2B	3685116	3685174	ACAGCGATGGGATAGAAATAGACTCGGCATTATGATCTACTTCTGGTGGAATATTTGGA
Chr2B	3685542	3685600	CGAACAGTGTGATTGGAAATCAGTAGGCGGTTGGTTTCAATAACAGCGACGGAATAGAA
Chr2B	3685584	3685642	TCCAATCACACTGTTCGGATATTCTCAGGTCAATCTGTGGGCGTTTCTGAATTTTCTGA
Chr2B	3686964	3687022	TTTTGTAAAGTCTGCTGCTCTGACTATTGCGTCTGTATTGGTGCATCTATAGACCTTGC
Chr2B	3689432	3689490	CTTAGCTTACCACGGTTATTATCAAGAATATTGTAACCACACGGACAGGTGGATTAGGC
Chr2B	3689462	3689520	ATTCTTGATAATAACCGTGGTAAGCTAAGGTCAAGTACATTACTAGTACTGTTATCTTA
Chr2B	3704510	3704568	CTCACGTTGAAAGCTAAGTATATATTTAGTGTTTGCTATAACTTTCAGACCTTGGGATC
Chr2B	3706875	3706933	AGGCCCGCTCATTCGATCCGTTCCCCAATCCCCGGTACCCTTCTTCCCCGTTCTCCACC
Chr2B	3709929	3709987	AAAACAAAATGCCTGGATGGTGTATGATGGAACAAGTAAATTTCAGTCAAATTATCCAG
Chr2B	3710211	3710269	GGGGCTTTTGTATGTATCACTGGTGTCCCTAGAACAGTGTTTAGTTTGAACATGTCCAT
Chr2B	3710241	3710299	GGGACACCAGTGATACATACAAAAGCCCCACCGAAACCTAGGCATGTTCCAAACCAGTC
Chr2B	3710289	3710347	TAGCTGTAGTTGAATAGGTGATTGGTTTAGGTGGGATTTTGTATGTATGACTGGTTTGG
Chr2B	3712428	3712486	TTTCTCAGCATGGCACCACAATTTCAAGCAAGAACTAGACTTAGGCACAGTGTGGATCA
Chr2B	3712656	3712714	AATTGCATGTCTTTACTGTTTACCTTACTGCTCCATTTGTTTCCATGATTAATGCAGAA
Chr2B	3713057	3713115	TCATGACAAGGACAAGCAAACTTTGGAAACCATTACTGAGAACTTATTAGATGAGATTA
Chr2B	3713513	3713571	GCAAATTTACATAGTTCACACAACAAGGTTCAGCACATATTACATAAGGTCCAGCAATA
Chr2B	3713543	3713601	ACCTTGTTGTGTGAACTATGTAAATTTGCTTTGAACCTATGTGATGCTTGCTGCTCTGT
Chr2B	3714511	3714569	CGGAAATGGGAATCTGTCCTTTAACTTCTCAATTGCATCTTTGAACACCCTCATGTCAT
Chr2B	3714583	3714641	ATGTCCTCCATGTGTTTATCCTTATACTACTTTTGATTGGTATTGGTACATTGAACATG
Chr2B	3714631	3714689	TGCCTACACATCATGTTCAATGTATCAATTTCATGCTAAAGTACACAACATGTTCAATG
Chr2B	3714947	3715005	TCACATCTTTGAAACAGGTCATCCATCAAACCACTCTACCTAATGAAGTTATGCAATGC
Chr2B	3714983	3715041	GATGACCTGTTTCAAAGATGTGATGAAGACGAAAACTTTGATCCTAATGATGAAGACAC
Chr2B	3715103	3715161	CAAAACAGTCCTCCAACATATGCCCTACTCATCAAACCAGTTGCAATCCACTCTCGAAA
Chr2B	3715220	3715278	TTTTGGTGTCATATGCTGCACTTTGTCATGACTAGATGAAATATGGAAACAAGCACAGA
Chr2B	3722664	3722722	GCTGAAAACATTTGTCTTGCAATGCATTCACTTGTCCTTGGATATGGGATCTATATGCT
Chr2B	3723202	3723260	GGTTTGACTACATAACCCTCAACTGTAAGACCTAGTATTGTAGCCTTTAAAGTAGCAAA
Chr2B	3724091	3724149	GGGCCAATTTTCAAATGGGTGTGGAAGACATCTTGTAAAGGAAAGCATAAAATTTTCTT
Chr2B	3724145	3724203	GGCCCCACCTGAGAGTGTCCTGAGAGAACTCTGTTAGCATTGGAAGAGGAGAAATGGGG
Chr2B	3724253	3724311	CTAAAATAGAAGATCGGAAATTTCTAGCAATTGTGGTCATCTTTCGTAGATTGAAACCA
Chr2B	3725334	3725392	CATGCACAATAATAATGCATCAACAAGCTAGCCATTTGGTCTCGGACTTTTGCTATCTC
Chr2B	3725649	3725707	ATGGAAAATTAAATTTGGTGCTTCATTTGTTCTAAAGTAGCTTGTCATTACTAAGTAGT
Chr2B	3725775	3725833	CAAATACTCTCTTATGTGTTACTGGTTTGTTGGATGATGTCAGTATATCAATGCTCTCA
Chr2B	3729855	3729913	CATGACACCTGCACATTCACAAATTAAACTACTACTCCTGCGCTGCTTTAGTTTCTTTC
Chr2B	3729993	3730051	TCCAGCTTCCTTCACTCATGTCCACACCATTCACCTTTGTCGTTGTAATTTGCATCTAT
Chr2B	3730551	3730609	CTCGTGTTGTGCATATAAACTATTGCTGCATACATATTCCATCATGCCCAATCCGCGCA
Chr2B	3730581	3730639	TTTTAGCAGCAGCCGTTAGCGAGGAAAACATGCGCGGATTGGGCATGATGGAATATGTA
Chr2B	3730869	3730927	CTTGGATGGATCGTGCATGGATGATGATGAGAAATGAAAAGATTCCTTGCCCTTGGCTT
Chr2B	3731214	3731272	GATTACGGTAGTAACTAACCTGTTTATGATTACAAGCATACCAAGCTTTCTTTTCCAGC
Chr2B	3731280	3731338	CTAGCTGATGATTATTATATGCATGATTGGCATATCCTAATAGTGCTCTCTGGAACGGG
Chr2B	3731424	3731482	AGAACTCGTACGACTGATGGGCTGATGTAATAAGAGTTTCAAAGGTGTTAATAAGCCAG
Chr2B	3731951	3732009	ACAGTATTTATGCTTCGCCCTAAGTACACAATGCCTATATACGGCTTGCAGTATGTACT
Chr2B	3732029	3732087	TCTAAAGTACACTGAATTTGGTCATGGTCCCTGGCAAGCTTCATCAATTCCCTAATGTT
Chr2B	3732083	3732141	TGGCAGGAAATCAGGGCCACCCATTGCATCACACACAAACTAAACGTGCCCTACAACAT
Chr2B	3732196	3732254	GAGTACTCCTACTACTTATGGGATTGGAAATAAGCCATGTGAAGCATGCTCTATGGTAG
Chr2B	3732669	3732727	CATGCGTCTGAAGTATAGAAAAGTGACAAGCTAAGATTATGTTTGGTTAACCTACTAGA
Chr2B	3732747	3732805	TTGAAATCAAGGTCTACGGTGCTATGAAGATTGTAAAATGCGCTTCAGGTTCCTCTGTT
Chr2B	3733656	3733714	TAACGCTAAGCATATTTTACCTCATCGATTGGACCAGAATTGCTATAAAATAGAAGGAA
Chr2B	3752330	3752388	GGAATCCAGGAATCCTCTGCTTCAAGACACCCACTCCTCGCTGTTTTCGTCTCACTCTA
Chr2B	3754156	3754214	GCTGATGGCCGGGTATACATAGGAGTAGTAACATACATACGGTGGCCACTTGCATGTAG
Chr2B	3754973	3755031	CTTGCTCCCAAAGTCCCATCCCATCCTACGAGTGACATGATTTGCCAGCCCTGCTCTGT
Chr2B	3758126	3758184	TATTTGGGATTGGGAGCGAAATTAAATAGATAGAGCACGGCTAATAACGGCGTCGACGG
Chr2B	3758952	3759010	ACGGGTCCTTTCAAACTTGCCGGGATTATGCTCCAACCCAAACAGAGGACAGAGCACCA
Chr2B	3759024	3759082	AGGTACACGACGGCTTTGTTCGGTGGGCAAAACTAATTTTCTAATTAAGGTGTTCTCGC
Chr2B	3759650	3759708	TACTACTCATGTGAAAGGTACCAATAATAACAGCGAGGTTTTAACGTGTAGCGGGTTTG
Chr2B	3763996	3764054	TCTATCTTTAAAGCTGGAATATTAATATCAACGCCAGTAATTAAGCGAAATGCATAGAA
Chr2B	3765129	3765187	TATATATACATATAGCATATATAAAACTGGCAATGTGGCATTGAGAAACGAATAAGCTA
Chr2B	3765426	3765484	ACGTAGTGCAGCACCGCCCATTATTGCTTTTCGTTTCCTTGACCGGATGATGTCTGCAT
Chr2B	3766723	3766781	TATGTCTAGATAAGAGAGGGTGATTCATGGATAAGTATTGTTTGGTTTGCGGATAACTC
Chr2B	3767695	3767753	CTTAAAATAAATATTTGAACGCCTAAACTATCTCAAATAAAACAGTTGCCATTTTAAAG
Chr2B	3773718	3773776	GGTGAATCAGCATCGTGTTTGGTAATAAAATTTACAAAGCTAGCAAATGATCTGCAGAT
Chr2B	3773766	3773824	TAGTGACAAACAGTACCATCTTCTAATTTCTATATCATCCCCTCGATCATCTGCAGATC
Chr2B	3773910	3773968	TCGTCCTTATCATGCCTAATCCCTATCTTATATAGTTGCATATATACTAGGCCATAGCA
Chr2B	3774270	3774328	GCACTACCTGTACGCATGCATAATCGCTATAAATAAAAGCTCATATATACTAGGCGCGC
Chr2B	3774300	3774358	TAGCGATTATGCATGCGTACAGGTAGTGCATATATATCCATGAAATTAAATTAAGTCAA
Chr2B	3774798	3774856	CGCCATCACCATATCACCGGCCCCACTATATATATATCATTATTATGCGTTCAGTTTAT
Chr2B	3774906	3774964	ATCCGAATCCGCAAAGTATGTATGCATGTATGGTTCCATCCTGGCTTCCTGCTTGCAAT
Chr2B	3776109	3776167	GCTATTATACTGTTACGTGCAGCTAGAGGGAAAGAAGTGCAAGTAGAAGAGATCGACGA
Chr2B	3776139	3776197	CCTCTAGCTGCACGTAACAGTATAATAGCAGCTCTACGTTGTATTGGCGTCGTCTCGTT
Chr2B	3776918	3776976	ATGATACATTGATTTCGACATTTCCGTAGACTTTGGACTCGACGATCTAGACCTAGCTA
Chr2B	3777350	3777408	TTGACCTTATTATACTTTTATATATTTATATCAGCAATCAAGGTGAGGACAGAAAGAAA
Chr2B	3777774	3777832	AGTCAAACAACGTTATACATTTTGACCATGGAGAGAACTAAAATTGCATCCATATTTTC
Chr2B	3779435	3779493	AGGAAGCAACAAGGCTGATGAAGGTTTATTTGGGCTGGGCTGCAAGTGCGTTATATATC
Chr2B	3779810	3779868	TATACTGGTAAAGCCCTGACTGAATATATTGGCCAGCAGCGTTCAAAGATTGTGCGTCT
Chr2B	3780147	3780205	GTTTCAATCATATAGTACTATATACGTATATTAATCTCTGTGTTGTAATGACTCGCGTC
Chr2B	3780984	3781042	CTATCTGACAAAGGAATTGGTCATGTCTATTAATCGATCGCTGGATTGGATTTCAGTTA
Chr2B	3782436	3782494	CATGTACATAATAAAGTTGCTCGAGTGTATTAATAATTAGAACATACGTATATCCCTAT
Chr2B	3783709	3783767	TATAATAGCTGCATGATTCTTCTTCCCGAAAGGCCGAAACGACTAGAAACGGAATCGCT
Chr2B	3790009	3790067	GACTCACCCGGTGTACTGTTGCTGAGACGCTTCCCTCATCTCATGTAGCTATAATTTGG
Chr2B	3790680	3790738	CATTATGCGTCTTTACAATATGAGGAAATTTGATTCTTGTCTGTTGTCTCTGTAGAATT
Chr2B	3791555	3791613	TTGGTGCAAGCAGTTTCATCTCGTTCTCCACAAGGCTGAGGGTCAAGGCTAGAGTGAGC
Chr2B	3792670	3792728	AAGCGTTGTGATCCACATTGGCACTTTTCTGTTTGGAGAATGACATGATTTATATATTT
Chr2B	3792796	3792854	GTGCATGTAGTACTGAGATGCAAGTGTTGAGTTACTATGCAGAAATCGAGCTGGAGTTT
Chr2B	3795300	3795358	GAGATCTGCACTACTTTCTGGGTATTGAAATAAAGAGAGATCAGGAAGGTCTTGTGTTG
Chr2B	3801329	3801387	ACGATTTACATCGGGATTTCAGAGTTCGTTTGCAGGGCGATCGATGGCATTTGGCAGGG
Chr2B	3802296	3802354	TTCAAATGAACAGGTGTCATCAGAGTGGTGCGTCGATCATTTCAGACTTTCAGTGTTAC
Chr2B	3803239	3803297	CTTACGGCCCGTTTTACTTCTCTCCCTTGTCCCCTCTTCTCCGTCTCAGCGTCCAGTCG
Chr2B	3805197	3805255	GTATTTTCAACTGCTAGCTCCATCCAATCTTGAATTATACTTGATGCATGTATCTGACG
Chr2B	3805688	3805746	AAGATTGTTTGTACGCATTGGCTGAAGTGAAAACTAATGAGTGATGGATCGTTCGTACC
Chr2B	3809661	3809719	ACGGAGGGAGTAGTTCATAGTGTATCTTTATGTTTCTTAAATTGAAGAGAGCTTTCTAC
Chr2B	3809703	3809761	TGTACCTAGCAATGTAACTATAGATAGAATATGATGTAAATTGTAGAAAGCTCTCTTCA
Chr2B	3809733	3809791	TTCTATCTATAGTTACATTGCTAGGTACATAGCGTTTCCACTGTAGTTACAAATGTAAT
Chr2B	3810189	3810247	CCCTCTTAATCCCCTCCAATTCCTTCCCTCTTGTGGATTAACCGAGCAAGGCCTTAGGA
Chr2B	3810930	3810988	AGGAGGATTTATTTTAGATTTTCTTTTATACACTCTGAAATTGGTTGTTGGTGCTTTGA
Chr2B	3811634	3811692	CTGTACAGACATATATACTACTCGGTTGAGAGACGACTTACAGTGAGGTACAGGTCGAA
Chr2B	3812911	3812969	TGTCTAACATTATTACGCACCAAATGTTACTAGCTGTACTGGCAGGTGGTCTCGTTCAT
Chr2B	3813291	3813349	CTAACCAGGAAATCACATGCACGAAAAGAAACAGTAGAATAAGGAAACCAATAAAGACC
Chr2B	3818732	3818790	CACCCAGAGTTTGGAAAGCGTGCGTACAGAAAACGAGCAGGGTGAAGTTAAAGAACACA
Chr2B	3818960	3819018	CTGACACGCTTTAACAATTTCTTCGATGCATGTTATAATAATCATGAGTGTCTAGTTAT
Chr2B	3819920	3819978	AACACCATATATCTTACTCCTGAGCTCTCAAAACCGTCCAAATTACCGCTCTGCTTTGG
Chr2B	3822152	3822210	AGACACAAGAACCGATGAACTTTGTGAGTGAGGCAAGTGAACCATGCATTAATGTTGAA
Chr2B	3823806	3823864	AGATATATATACAGCAACTTGTCATTCGTTTCATGCTAGTTTCTTTATTGCTCTCATCT
Chr2B	3824676	3824734	ATTATCATTCATGCAATATCATATATTTATTCTACTGCTCCCTTCCAGAATCTTGAAGG
Chr2B	3824934	3824992	ATGTGGGTGACCCAGATGGAATTCAATTGCATGAAGAAAGCGGTTTGATCGATGCTGAC
Chr2B	3825911	3825969	TTTTGGCTAAAGATACCATGCCTTTAACGTTAACACACTGCTTGCCAAGAATAAGCTGG
Chr2B	3841099	3841157	CTCTAGTCCAGCCAGTCTTTTCTGCAGCAACAATGAAAAGGGCAGCGAGTAAACACACG
Chr2B	3841262	3841320	TGCACTTCCACTCCAGCTAGGCAGGCTACCAGCTACAGACGACGCTTGCTACACGGCAG
Chr2B	3842569	3842627	CGATTTCATCAGGCAACGGCGGCTAACAATATAATACTACTAGTATATTACTGATCTGG
Chr2B	3843061	3843119	TGCTACTGCTACAATTGTTCTTCACCGCACGACCCATCTTATTAATGGCCTCCAATCCC
Chr2B	3879213	3879271	TATGTTTGGTTGGATGTGAGCCGTCGAATCCATGTTAAACGGTGGATGTAGGTGCGAAC
Chr2B	3884178	3884236	AACACAACAGGTTTCATGGTGTTCCCGATAAGACTACTTGGTTTCCTAATCAGAGCTAC
Chr2B	3884598	3884656	TCTGAATCTTCCAAACTGATGCAGCATATTTTCTGTTCTTCTAATAGCTGTTGAATATT
Chr2B	3884880	3884938	CTTTATTGATAAATTATATGCTTCTTCAGGAGAACCTTATGTATCTGTAACACATCTTG
Chr2B	3897240	3897298	TTCCCAAATATTTCTACTTTTAGTTGTAGGCATAATCCATCTAATTGTCGTACGTCCTT
Chr2B	3904196	3904254	CAAGTTGTGCAAAACCTTGTCATGACTCCTGAGATATGAAAGCCTAGACAATGACATAT
Chr2B	3905494	3905552	GGGATGGATGATCGGTAATTTTGGAATCACACATACAATACCTGTTGGAACCTACTCTC
Chr2B	3905524	3905582	TGATTCCAAAATTACCGATCATCCATCCCGTGATAATCGTAGGCTTTATTCGATCCACA
Chr2B	3906207	3906265	AACTAATCTTTTGGGTTCATGCATGCACATATCAATTGGTTGGTCTCTGTCTCTCACAT
Chr2B	3906410	3906468	GGCTCCACAGAAATTATATATTCCAAAGGCCTTCAACCACCACACCCTTAGTAAACCTT
Chr2B	3909280	3909338	TATGTGAGCTGATGAACCTGGAAGTGTCTGCAGCCATTAGATGCTAGTTAGAGGGTGGA
Chr2B	3910752	3910810	TAGTGTGTGTGAGTGGGGTGTGTGTTGGCTGGGTGTGCATGTACGTGTATGAATAGATT
Chr2B	3911190	3911248	GCACCTGTGAGAACTTGAGCTGACGACCCAGGATAATTTCGACATCACTTTCTCCCCAC
Chr2B	3918420	3918478	TGCTTCCAAAATGATATGCTTTTCAGATGTCGAATGATGCTGTTCTTACTTTCGTTTCG
Chr2B	3924696	3924754	CCACCACAGCACCAAATCATTCACCGCACAGAGGGCAAAATTATTTCCATATCTTTCAC
Chr2B	3924996	3925054	TTGCCACTGCCAGCCACGGAGAAAAGCACCAACACTACATGCACCCTCGCTCGCCGATC
Chr2B	3925706	3925764	TCGACATGATCCGCTTTCCTGCCTGCCAGTATTACTACTAGTCCCTTCACTGATCATCT
Chr2B	3929419	3929477	CGCTTGCCGCCAAACATACCTAAGCTACCACCATGATACGTACCGTGCCTTCTACTGCC
Chr2B	3937573	3937631	AAAGCTAATAATACACGGAGTTGATTCGTCCATCCATATACAAGGAGTTGATAACGATC
Chr2B	3938176	3938234	GTCAGTGGGGAAGGTTGGGGCGTGGGACATGAGGGACGAAACGGAACAGGCTGTGATTG
Chr2B	3939352	3939410	GAAGGTATTTGTTCTCCATCTGCTCGTCCTCCACTGGTTTGATTTGTGTCTCCCTTCTA
Chr2B	3939478	3939536	ATAACTCACCGAGATCACATATGCACTAGAAGCGGTTCGGATCTACACTTGCAGAGAAG
Chr2B	3939574	3939632	TTGTCCCCTTCAAACTTGATCCGTGTGCACTCTGACTCAATTCACTCTGTAATTGTCGC
Chr2B	3940117	3940175	TTTTACTATCATGTTCTTCATATTTGGCATTCAATAAATTTCCGATATACCTTCCATTT
Chr2B	3940375	3940433	GAATGAATTGATGCAATTATGTGAAAGAAGAACAGAATGATATGTGGTGAGGGAATCCT
Chr2B	3963526	3963584	CGTTTTCAAGGCTAACATCTTTCTACCAACCGAAACAGATATTGACTTCACACCTTCAT
Chr2B	3963890	3963948	ATTTATTTTCTTCTTTTATCTATGCGCAGATTATTTGAAGGAGACTGTTCATGATACAT
Chr2B	3964735	3964793	AGACAATATTCTGACCATTCTTTTCTGTATTGTACGTATATATTGATACTTCTGACCTT
Chr2B	3964765	3964823	CTGAATCGTGAGATAAAATGCTGCAAACAAAAGGTCAGAAGTATCAATATATACGTACA
Chr2B	3964933	3964991	GGTATACCAAAACCTGTACAAAACAATCTTCCTGGGATCTTGGGTGATGCAAAGCTGAC
Chr2B	3965429	3965487	TCGGCTCACATTTTGTTGTATGTTCATCCAAAGCAGCATGAATATCTAGTTTACTTGGG
Chr2B	3965573	3965631	AAGTCTTTGGTAACGGTACTGCTGATGGGGTTCCTAGTAGAATAGCAGAGTCCCCAATA
Chr2B	3966557	3966615	CACACAGAATTACTATGGAATTCTCAATTATTTCAAACCGTACATTTCCTCTACTATTA
Chr2B	3968678	3968736	TCACAAGACCAAAATTAGGGATGAAAGGGGAAATAAAATGTTCCGTTTACCAGGAATCG
Chr2B	3969472	3969530	CCTAAGATCATAGGTTACATGATGCAACATTTTGAATAATTTCCCATCATCATAACTAA
Chr2B	3969908	3969966	CTCTGACTCAGGAAATGAAGCAAAACATACAAGACCATGAAAGGATTCTTAGTGTATCA
Chr2B	3970316	3970374	GTATCTGGCGAAGCTTCCTGTCAACATTCTTACAATCTACTGTGCAAGATTTGGCTCTC
Chr2B	3970504	3970562	GTGCCTGTATTCTGGACTACTGAACTTGCCAGGAGAATCATCAGAATCCAATGAAGATG
Chr2B	3970618	3970676	CAGAAGATAGTGTATGGATTAACATTGTAAATATCAGCCAAATACCTTACAACTGCTCA
Chr2B	3971062	3971120	GGAATATTGATATGGGAGACAAGGTAAATGGCGCTGTCGAATTTTGTGGTCTGAAACTG
Chr2B	3971886	3971944	TCCACCACTAGAATTCGTTCTCTTCCACAATTTGACTTCAGTAAGGCTAGCTGATGTAG
Chr2B	3972310	3972368	CTATAGGTAATATGACACTAGCAATATACTCATTCCGTCTCCAAATACTTTAGCTATGA
Chr2B	3972471	3972529	AGAACATGATCGAGAAGTGTGATGCCACCAGAAAAGACAGATGGAGGAGCTGAGCTAAT
Chr2B	3974517	3974575	TATATATACTACTCCATCAATCAATGACTACGCACGAGTCAGATTCTTGTTATGAGACA
Chr2B	3975515	3975573	GCCTGCGACGTCATCAAGGACATCACCATTCCAGAAGAGAAGCCGCCTCCCACAGAAGA
Chr2B	3980519	3980577	GCTGGCTCTCTATGTAGTTGTAATTTAATTATCCCCATATTATCGGACTAAAATACACT
Chr2B	3980986	3981044	TAAACTTTAGAAAGACCCTTGAGATGCTCTAACAACTAAGATGTGATATCCGTTGAAAT
Chr2B	3981642	3981700	CTGCATTTCAACATGAGTGTGTCAACATTGGAGCTTTGAGACAACTGTAAAGACAATTC
Chr2B	3981684	3981742	GTATGTGTCAAATTGATAGCTATTCTTGGCGATAACTAAAACGAATTGTCTTTACAGTT
Chr2B	3982582	3982640	TCAGGATTTTGCATGAAGGAAAATGAATGGTAAGTCTAGTAGATATGATAAGCTGGAGA
Chr2B	3982913	3982971	TCAAGTTGGAGCTTATTCCACTGTACTGTACTGTTGCGAAGTTGGGCAGTTTCATGCTG
Chr2B	3983985	3984043	GGATCGAGTAGCTTAGATGGGGCGGATGCTACTTACAACATGGATCACAACAGTAATAT
Chr2B	3986111	3986169	TTCTCTACACCCTAAATGCCCTAAAATCCCTAATAAGCCTAAATTCCATAACCCCTAAA
Chr2B	3999870	3999928	AGAAGTACGTGCATCTGTTTCACCGTGCGTCTAATCCCAAGTGATGGTCTCCTTTGGCT
Chr2B	4000240	4000298	CGGCTGAAAATTCAAACGAACAGGCTAAAAGAAGGGAATTATGTTGGGGATTCAGGAAG
Chr2B	4001006	4001064	TTTTAGAGTGCACCTACATTCTTCCTCACTTTTATATATCTACAGTAGGTCGGCACAAG
Chr2B	4001066	4001124	ATGCTGAGACAGGTACAACGGCTGACCATTAGATGCAAATTCTCCAACCGGACAGTATT
Chr2B	4003349	4003407	TGTGCGCTGTCATCGTATAGGCTACAACAGAGGATAGGTGAAGAACTCTCCCGTTCCCG
Chr2B	4003571	4003629	GATTATGATCAGCAGCAGGTGGATCTGTTCTGGATTGGAGCTCACTACTCCATATATCG
Chr2B	4005069	4005127	CACCACACTCCGTTCCCTACCATGCCCCTGTTTCAAAGAGTACGAAATACTTCAAATGC
Chr2B	4005147	4005205	GGACGGGGATAGGGGCACAGTGGGGAACGGGACAGAGGCGCGGTGGATGCAATTCTAGT
Chr2B	4005327	4005385	TCACGTTAGTTATTGGAGAATACTAAAACTAGCAAGAGTACGAATAGTAGGCCACAGTC
Chr2B	4005549	4005607	TGTAAGACTAGTAAACCACTGACATGTGCCGACGACGTAGTTGAAGAGTTGAAGCGACT
Chr2B	4006949	4007007	GAAACAAATAACGGGTTCCAAATACAAAGATACCATAGATAAAGAAATAGTGGAAGGGC
Chr2B	4009902	4009960	TTTGAGAGATTTGCAGTGATAATTGGGCTACATACAACTACTGGTTTCTATAAAATCCG
Chr2B	4009938	4009996	GTACACACACAAAACCATACGTGATTATACCACAACCGGATTTTATAGAAACCAGTAGT
Chr2B	4009998	4010056	AAAATGAAGGACATATGGCTCTTTCTTTCTTTGTCTTGTCGTGTTGGTTCACTTCGCCA
Chr2B	4015123	4015181	ACATTTTCGGACCATAGGATTAATGGTGTATGGGTATCTCTGCATTAAATGGTTATGTG
Chr2B	4015249	4015307	CATCCCACATTTTAGGTGCTGTAAATAAAATGTTTCTGGGGTTGATCTCTAGCACTAAA
Chr2B	4015417	4015475	ATTTGAAAGTTAATAATAGTATTTTGCAAGATCTCCTCCAAGCAAGAACTGAAGTGCTG
Chr2B	4015777	4015835	TTACAACAACCATATTTCAATTCATGTTGATTTGCATGTTGTAAGTTTACGTAATGAGC
Chr2B	4016107	4016165	GAAATCCTGGTATCATTAATTTACCATGTCATCAGTACAAGACAAGAAACTAATTGCTC
Chr2B	4039564	4039622	TATCTTGAACAATATTGAACGCTGGCAGAAGGTTTGTGATTTGGAATTCTGTTACCTAG
Chr2B	4040950	4041008	TGTTACAAAAGTCTTTCAGAAACCCAAACTGTCACTCAAGCCATGTTAGGTGAAATTGC
Chr2B	4041067	4041125	GTGGTATATGGATCAAGTATTCAGTCCATGTTACTCCTGAAGATGTTATAGACAGTTTT
Chr2B	4041598	4041656	TACACTCTACAGACAAAACAGAACAAGATCATTTAGTCAGTATATTTATGTTCGTACCT
Chr2B	4041628	4041686	ATCTTGTTCTGTTTTGTCTGTAGAGTGTAGATTGATAAACTACATTGTATAATATCTTT
Chr2B	4043495	4043553	ATGAGGTTACATGCGGTTTAATGTTCGTTGTCCAGGTTTATCAAAGTTTGCTTACATTG
Chr2B	4043579	4043637	ACAAACCAACAAGGCCATGTTTCAAATTGCCAAATCAGAATACGGCTTTCATCTACAGA
Chr2B	4043727	4043785	GATCATTATCGCATATCAGGAATAGAAACGCCATAACCTCTCTTCGTATGGACTCGCTG
Chr2B	4066986	4067044	GTACGTTTTAATAACACACCTGCAATCTATGAAAGTTGACGCGGTGCTGGTCCTAGCTC
Chr2B	4067200	4067258	TTGTTTCCTTTAAGATGGCGTTTATGTGTGTTGGTTTGTGGCCGCCTTTCAGATTGACG
Chr2B	4067710	4067768	TTGCAAAACCACTATTTTAGGTAGTATTAGGCCTACGTTAAAATGACCATTCCGAGTTC
Chr2B	4068871	4068929	ATCTTGACCGACAAAGCAAAATGGACCTAGCTCTTGTACCTTTGTCTTTAGCCCATTTT
Chr2B	4069151	4069209	TGAAGAGGCTTTTGAAAATGAAGTTTTATTGAAATGGATAGCTCACCAGATAAGCTTTA
Chr2B	4082394	4082452	ACGAGAGCAAATGATGTAATATAGCACACTAAAGTAGTAAATTATTAGTTGAAAAGAAG
Chr2B	4083546	4083604	GATGTTGTTACGAAATATTGTGTTCCTTTTATTCAGAAATGACCAAGACAATGCAAGTG
Chr2B	4083912	4083970	TGCAAACTCTCCAGATATTTATTAACAAGTCATTAATTTTGTGTCCAGAAGGCAGTAGA
Chr2B	4084586	4084644	TTTCTCATACCCTTTCTCACGAGATCATCTATGTATTACCCTTTGGATAGATTTAACTT
Chr2B	4085477	4085535	TTCTATAGATTTTGTGACACATATCAAAGGTAGAAGCGTTCCTGACAAGCTGGATGTTT
Chr2B	4086669	4086727	AAACTGGTTAACTAGCTTACTCTGCACTAAAACGTCTCAGGGTTAAAGTTAAACTGATC
Chr2B	4087095	4087153	CTTCCTCCTCCGACTTCCATGCTAATATAAGTCAACGCTCCACTAGTTGTCTTCTGCTC
Chr2B	4092230	4092288	GCGTACCTGTCGTGGTCAGTGGTCACCAGTCTCAGTCGATACAATACAATGCGACGACA
Chr2B	4095485	4095543	AGGATTCACATACGCTGTCTTCCCAAGTAGTCCAAGTTCGTAATTTATCCACTCCCGGA
Chr2B	4096059	4096117	GGGAATTGAGAACTTCTATAATCCTAGTGTTGTATCGAACTATATTATTCAAGTGGTGC
Chr2B	4096440	4096498	TTGATACACATGCCCCGTTTCAAATCATTTTCATCATAGTATAAAATGCCAACCAGTTG
Chr2B	4097690	4097748	CTTCAGCATGGAGTTTATGTAGCTACTATGTCAGGTAAGTTTTCAGGTATCGGCGGATT
Chr2B	4097762	4097820	TCAAAGACTGTATATGTATGCATCCACAGATCAACTCCTTGAAATTCTAAAAGAAAATT
Chr2B	4101233	4101291	CTATTCGACCACCCGGCTTATGAAAATCTGTTAGCTGACTCTCGCTAGCTATTGGAGTT
Chr2B	4101401	4101459	CACAGATTTGCCGGATAAATAGAAATCAGTTTATCTTTATCACCAAGCGAGTGGGACTC
Chr2B	4102619	4102677	GCTACTTCCCTAGCTCCATCTTGAAGTGTTGCTTGATTAGGCCCGTTTGGTATGGCTTT
Chr2B	4102877	4102935	ATTAGACACCGAACAACATTTGCAGCACCAATATAGTCTATCTTTCATCGTTTGCTATG
Chr2B	4104029	4104087	TCATCCATCTCGTCTCGACTCGCACTGATCATCACCAGAGGCCGCAGCAGCAAACTAGC
Chr2B	4113674	4113732	AGCCAGACGACGACAATAACCTAGCTTGCTTTCTCTTGATTTCATAGATCGATGCATGC
Chr2B	4117834	4117892	ATCCTAATCATAACTTTTCAGCAGTCTTTTCTCTATACATATGTGGGCCCCATCTTTTG
Chr2B	4119995	4120053	TGAGAAGTGAGAACCAGACTGACCCAGAGCTACATTGGGGAGTTGGGAGCGATAAACAA
Chr2B	4121911	4121969	GCCCGTACCAACCTACCACCACGTACGTACCCGGTACCAGCCACTGTGACTGTCGGCCG
Chr2B	4122852	4122910	TACTTAATTGGATTGGTATATAGTACACATGTTTAGGACATCCTTGATATATAGTATGA
Chr2B	4123560	4123618	TGGCCATCCCTTCTTTTGTAAGTTATCCGCGGTCAGAATTTTACCATGTAACAAGGTCC
Chr2B	4123650	4123708	GAAGAGTGAGAAAAGCTATATCTGACTGTGGATATTTGGAAAGCGCTATTTGAAAAGCA
Chr2B	4124380	4124438	AATTACTAGCAGCTAAAATTAATCCTAGTGTATTCAAACAGAAGGGCTAATAAATGAGC
Chr2B	4125459	4125517	AGCCCAAATCTACGCATTTCTCCCATTAGGTATTAATTAAGGTATAGGTATTCTCATGA
Chr2B	4125735	4125793	TCTTGCTGTTTTAGTTACCTTGATTGAAATGGACAAACGTTGGACCTCCTTTTGAGTTC
Chr2B	4126420	4126478	CTGCACTCTTAGCCTCTTAGGACTAACATGGAGCAGAGCAGCCTTACCATCTCATAAAG
Chr2B	4126450	4126508	ATGTTAGTCCTAAGAGGCTAAGAGTGCAGAAAGTTGCGACATGATAATTTGTTTGTTCA
Chr2B	4126486	4126544	CATGGAGAGCATTCTTACACTGAGACGCAACAATATTGAACAAACAAATTATCATGTCG
Chr2B	4127062	4127120	CGGGTTCTGTGACTGCCAATGTTTCTGTCTTCTCTGCAAGCTTGTCCACTTCATCAGAA
Chr2B	4127326	4127384	GGAGTTAGATATTGCAGAAGTAGTCAATAAGAGCACGGTTTTGATTAATAACAAGTGAA
Chr2B	4128080	4128138	CTCTGCTGCTCCGGTTGTTAAAATTACAATGAACTGACTTTTAACTGTATCTTCAGGAT
Chr2B	4129509	4129567	CTGAGGCTATTCTTTGAAATCAGAATGGAAGACTATATTTGATTCCAACTCTAATGATC
Chr2B	4129539	4129597	AGATCCACACTATAGATAGCAAAAGAAATGGATCATTAGAGTTGGAATCAAATATAGTC
Chr2B	4129569	4129627	ATTTCTTTTGCTATCTATAGTGTGGATCTTCAAGGTCCGTTGCTCCAATCAAAGCTGGA
Chr2B	4130314	4130372	AGAGGAAGTTGATCTTTACAGCTTAGGACAGATTATTATCCTCCGAATGCGATACAAAT
Chr2B	4130677	4130735	AGTCACCATGCACATACCATTAACAAGTAAACCATTCTCTTTAGCTCCCTCTAAATCCA
Chr2B	4130719	4130777	ACAATTTACTCGTTAAATGGTATGCATGGTGACTTTGTTTGGTGGATTTAGAGGGAGCT
Chr2B	4132048	4132106	CTGGAAAAGGAAGGTTGACAGCCATCGTCAGTGATTCTTACATGGCCATCAGCATCCAG
Chr2B	4133342	4133400	TCCTCTTCTGGTAAAAGGCAAGGCTAACCAAATATCTACTTTGTCTTCAGCTTTGTCTG
Chr2B	4133665	4133723	TGCTGATAACCCAGTGCTGTAGAACATTGCCTACTTATGGAGATTTTACAGCATTCAGC
Chr2B	4134118	4134176	CTGTCACTACTAAAACTGTCATGCCGTAGGGATTAACAATTTAATTCGGTGCCATTCAA
Chr2B	4134388	4134446	TGCCTAGAGTATCTCTTAATGGCGTCGCTAGGATAGTCAGATTAATGAGGATTTGGTAA
Chr2B	4135812	4135870	TCCTAAGTTGCTGACTCTATTTGAAACCATAGAAATTTGTATAGACAGAATCAATGCGA
Chr2B	4135902	4135960	CCTTCGATTCTGCACATGTTGTTTGGTATTGTTGTTGTGCGTGGGTTGTTGCAGTTGTT
Chr2B	4137500	4137558	GGGTCCACAAGCCCGTACTAATATAGGCGAATCAAATGTCACAGTGGACCGGTCTGACA
Chr2B	4139022	4139080	AGGTGTTCGACGATACAAGCTCAAGGTCCATGCGCATTCCAACCAAGTTCTTCAGATTT
Chr2B	4139384	4139442	CGGTCGCTTTTATGTACATGCTTACCATTCTGTCTGTGTCATTATTCGCACTTGAGTCA
Chr2B	4139492	4139550	AGCAAGCAATGTCCGCTAATCTCTTCAATTATTACAAGGCGCAAATTTAGACAGATACG
Chr2B	4141945	4142003	TGAACCTATTCCTGCAATATACACAAGCCTTTCCTGCTATTTACTTTATCCTGATGGCT
Chr2B	4143941	4143999	ATCCGCCCAATCACAGCCCTGAAAGTTGGCTAAATTTTCTGATCCGCCACAATCACAAC
Chr2B	4144373	4144431	ACATAGGTATCATAATTATAACTGCTAACAATTAGTCATCGACAATAGCAATACTTACA
Chr2B	4145259	4145317	TACAGCCAAATTATAACCTTTAGCATTTATGTTTGAACCCCTCCATAGATAGTTCTTTC
Chr2B	4145313	4145371	CTGTATGGGAGTTAGTAACCATGCCAAAAGACAAAGGAGGCCTAAAGGTTAAGAATCTT
Chr2B	4145517	4145575	AATGAAAGTGGTTGACCTGCAAAACAGTCCTCCTAGAGACTGACAGTATTACCTTTACT
Chr2B	4146670	4146728	ACAGATCTGGTGAGTGCAAATTAGCGCAGCCAAGACCTCTCAACTATCTCTTCGCAAGC
Chr2B	4158431	4158489	TCGCAACAACAATAGGAGTATAGAATGGTATCAAGAATATCACAAGTTACTCCTGCATT
Chr2B	4159175	4159233	CCATAAAATGAACCTACATATAGTACACTCCTGCTGCTTACAACTAAAATCTCAATAAA
Chr2B	4159277	4159335	ACATTCCACAAAGACAATTACACTGGAACTATAAACATAAAACACGCATAACATGATAT
Chr2B	4161775	4161833	GCCGGGAAGATATTGGGTAGATTGGTGGCTTGGAGGTTTTAGGAGCCGCCGAACTGACG
Chr2B	4162495	4162553	CATCACCTCCACTCTAATCCTAAATGACTCAACCCTCGCCTCACCCATATCCTGAAATG
Chr2B	4163701	4163759	TCTTCCAGAACAAAACAGAAATGGATCAAATTAAGAGGCAGAAAGTAGAAAGGGTTGAG
Chr2B	4165153	4165211	TTCCAAATAACAACACTAGTTTGTAGTTTTAGCTCATTGATATCTTTGCAAAGCAGTAG
Chr2B	4165947	4166005	GTTGGTGTATCACAGGAACCCCAATACAACGCAGGCTTGATGATCTCTTTGGGCTTCTA
Chr2B	4166025	4166083	GCAACATACCTCATACGGGTCTCTAATAATGTCCACCCACCATCTATATGTGTCAAATG
Chr2B	4166721	4166779	ATAGATTCTCTTCTATTCGTGTCATTTCTCAAACTTCTAATAATTTGATGTGCATGGTC
Chr2B	4173517	4173575	ATTGCTGGATTAAAATATGCAATTCAAGCTGACATTGATTCTCTACAAAGTTCGAGGCA
Chr2B	4173931	4173989	TCCAACGAGGGATCTGAACCTGGCTATGACAATAACAATCCTAGGTCAGCTCGAGAAAA
Chr2B	4174075	4174133	AAGACAAATAGAAGGCGTAACATTATTTTCCAGAGAGTTGGGGTTGTGATGTTATCCTT
Chr2B	4174183	4174241	CAGAGTAGCTCAGAAGAAACTTTAAGTGATGATGGTCCTTGCAACACCTTTCACAAAAT
Chr2B	4175671	4175729	TTGTTCAAGTACTCATATGATGTATAGTGAATTCCTGACCTTGACTAAATTATCTTCTT
Chr2B	4176430	4176488	TGAACTAAACATAATAACCAGACAAACCAGTAGAGGAGCTTGCTTAAGTATATGACCTA
Chr2B	4210339	4210397	CCCAATGCCTTTGTCCACATTCTCCTTCCGTGCTCTCCCATCGGTAATCTGCAAGTACA
Chr2B	4210405	4210463	ACTGTATGGCTGACTGTTCCTCCTTACCAAATGTGTATCTTTATCTTATCCTGTGCTTG
Chr2B	4211485	4211543	TAACAACCACACAACAGTAATAATCTTTGACAGGAAGCATATATTATCCTACTGTACAT
Chr2B	4211515	4211573	TGTTGAAATTGATGTTGAACTGATGTGGAAATGTACAGTAGGATAATATATGCTTCCTG
Chr2B	4212232	4212290	TGAATCTGTTTGTCATTGTTTAGGCAGGTGAAAGAAGTAGTGGAGTTGCTGGACCCTCA
Chr2B	4213023	4213081	TTCTGGAAAACAAGTGAAGGAAACAAGCAAGTAAATCACTACACTGTGCAGATAGAGTT
Chr2B	4217569	4217627	CAATCGGATATCACCAATAACAACCACTCACAGTATCAACCACTCACAACAAGAAGCAT
Chr2B	4218067	4218125	AATCCATGACTCATCAATATGTAATACCATGAGTTTTAGACAATGCATAATGGTTGAAC
Chr2B	4219480	4219538	TAGCAGCATGTTGATTCAGAGCGGTCGGTTCAGTTTGACAGCCTATTTGTTGTCCTGTT
Chr2B	4219690	4219748	ACCACCCTACAGTTAGACAACAAAGAACAACAGCATCCAGGTACTAATAATGGTGGCCT
Chr2B	4221131	4221189	GGTGATTTATCTAATGATCGCGTTATGTGTTCTAATCCATCTTTCGATCAAACTTCACA
Chr2B	4227245	4227303	ATTTGCTAACTTAATATAAGGTTACACGAAGATATACGTAGATATCATTGTTCTCAGTG
Chr2B	4230200	4230258	AAGCAGTAATAAATGCTGGGTGTAATGCCTCACACTCCTATAGTCCTATCATAGATCTA
Chr2B	4230230	4230288	GGCATTACACCCAGCATTTATTACTGCTTTGAAATTTATTGGATTTAATTGAAATAAGG
Chr2B	4265746	4265804	CCACCACAACCCAGACCAAACACACACGTTAATACTAATGTACTGTATTCTTCATCCGT
Chr2B	4265999	4266057	GTTAAACATTGCTTAGATTTGACCATAAAACATTCTATCCGATGGTTAATTAAGCATGT
Chr2B	4266065	4266123	GCATGCTTAATTAACCATCGGTGAAAACCAAGGATAGGATAAGCTCAAGGGTTAATATT
Chr2B	4267128	4267186	TGCATGCTCCTCTGCGTTCCCACTGTTAGATCACTGTAGTACGTATAGTATAGCAGCAG
Chr2B	4269825	4269883	AAAGTCCTAAGGCTCAGGACGACTCCAGGCATTACTTCACTACTACGCAATCCTAGATC
Chr2B	4270137	4270195	CATATCACCCTCACCAAACTATGAATTAGGCGATCTATATAGGCGAATTGAAGACCTCA
Chr2B	4270521	4270579	TACAGGACAGTATAAATTCTTCTATCTTCATATATTGTGAGTATCTATTGAGGTCAAGT
Chr2B	4270599	4270657	TGGAAGCTTGGTAGAAAAGTGGTCAACATTGGGCTTACCTTACACATAGATTAGGGGTG
Chr2B	4270912	4270970	AATGAGAGTAACATTCTAATGATAAGTTTGAGAGATTGATGAAGTGGCACTAGGTGGTT
Chr2B	4270996	4271054	TCTATGAGAGTGGATCCTCAATTTATGCTCTATTATGTATATGAGGCTTTCCAAGTATC
Chr2B	4271479	4271537	TAAACTTATATGGATAGCTGTTCGGCTAGTGGATAAACCGACTGATGCTATTTTGTTGT
Chr2B	4274203	4274261	AAGAGACTACTGTACTTAAGAATGCACTCCTAACTAGCTTAGCAGGAATATAGCGTAAA
Chr2B	4275481	4275539	ACTCAACGATTTCTTATATGTGCCATAAAACTTTCATCTCTCACTTCCGTGACACTACT
Chr2B	4277286	4277344	GAATTCTAGTCAGGATTTAATCAAGACACACGAAGAGTAGTTTGATAATTAAGTTAGCA
Chr2B	4277622	4277680	GGGACTACTACCGGAGACTGGAGTGCGTAGTGAGCTTTTGTGTGTGAGTGAGTGAGAGA
Chr2B	4279515	4279573	TGCTGCTCTGTTTCGGCCACTTCGACTACGCGCCTCCTGTCCTATGCTACTACACAGGA
Chr2B	4280287	4280345	GTTCCATAATTCAGTAGGGTAGGACGTGAAGGTGAGGATTTAAATTCGCGACACCTGTC
Chr2B	4282221	4282279	GCCCATGACACACCAAAGCTACTGTTTGAGCTGTCCTGTAGTTGTTCCCTATTGTGTGC
Chr2B	4282635	4282693	TTCCACCGGGATAACGAAGGTTACCTAGAGTGACAAATCAGACACAGACAGCAACAAAA
Chr2B	4283064	4283122	TATAACAGTTTTATGAGGATAGGGAGAGATACTGGGTTAACAACTCCTCCCTCCTAGAA
Chr2B	4283172	4283230	AACAGACAACACACAGAAGAGGAGGGTCAGCGGAGAGGAAGACCACAGCGATGGATTGA
Chr2B	4283328	4283386	ATCCCATCACTCTCTTTCTACCCCAGCTTCTCTCCTGCACCCTCTCTGTCCCTGGAAGA
Chr2B	4285100	4285158	ATGGCCAAAAGTAGAGTAGGAAGGATATTGGAGGCATGTTGGATAGTCAGGGTAAAGAA
Chr2B	4286432	4286490	CGATGACAAGATAAGCATCAACGTACGACCAGAATTATCTATATACACAGCATATATAG
Chr2B	4287149	4287207	TCCTGTGGTGATTTTGTTTGTCTATATGTATAAGCTTAATATATATATTTTCCAGTGGT
Chr2B	4287185	4287243	AGACAAACAAAATCACCACAGGAGCTTCACTGTTGACCTTGTGCGCCGCGAGGTACCTA
Chr2B	4287914	4287972	GTAAATCTTCACTTAGTGAGGTATATTAAATGTCAATGCTTTACTTTTGGATTTCAATT
Chr2B	4287980	4288038	GCCAGCAAGTATTATATATATTGTACTACATATATTTGATCTTTTCTATATATTCTAGG
Chr2B	4288354	4288412	GAGCTACATTTGGTTCGCTTGTACCTTCATTATGTTATTTATTCACATGTCATATTAGG
Chr2B	4326814	4326872	CCTACCTGTGACACCAACATTACCAATATAATTCGGTTACGTAACTCCTAATAACAAAT
Chr2B	4332192	4332250	CCCCAGTAACTCTCGATGATCCCTGGTCCAAGTGTGTTTCTTTCTTCCACTCCGATCCA
Chr2B	4332381	4332439	GCATGGGGCAGAGTTGTTCATGGCCAAGCAAAGCAAGCTCATCACTCGATTTTATTTTA
Chr2B	4333474	4333532	CAATTTGGCCAAGACCAGAAAGCATTGTGAATACGCCTTACTGTAACTTTTCATTAGTT
Chr2B	4334232	4334290	ACCCTTTGGCCTTTGTCATATACTCATATACACTACACGTCGAAGATTCTCCTGTCTCT
Chr2B	4334642	4334700	CAAATAGGCGATTAATCCTGTAATGATAAGGCGTGTAGTACATATGCCACTTTTCTGAA
Chr2B	4336960	4337018	CAAGGGATGTCATTAAACATGTTATTGTTAGGTCCTAAACTTGGTTTCAGATCTCATTA
Chr2B	4338882	4338940	CGCACGGACATATTTTGTTAGTAAAGTTTAAATGACATATAATCCTTAGTCAACGCTTA
Chr2B	4338954	4339012	GATCTCTACTTGCTTGTGTAAATTGTAACGAGGTGCAATGATAATAGAGGATGCACTGG
Chr2B	4340967	4341025	TGGATGAACTTGTCGTGTGTGACATGTCTGCCATTATTTAGGATCTGAAGCGATGTTCG
Chr2B	4341105	4341163	TGCACAGCAGAATTCCTCCCAGAGACATCCAGCCAGACTTCTTGGTCTTCCTGAGGAAT
Chr2B	4341461	4341519	TGTGACTGTATCTATCTGTTTACCAATCTGCATCACCTGACTGTTTACCTTCACATGGT
Chr2B	4351108	4351166	CCCACGCGAATAGTTTCAGGGTTGGATAGTATAGTTTCTATACACGGTTTCTCAGTGAG
Chr2B	4353313	4353371	GCTATGAAGGCGGCACTGATGAAATGACATATGGCAAGCAGTTGTAGATGAATATTATG
Chr2B	4369299	4369357	GAGCTCAAAATTATTTTCGAAGCGATCCAGGACAACTTACACTTCATCAATAATGCATG
Chr2B	4370243	4370301	AAAGTTAGGATCTTACAAACCAATGAATAGCTGTTCAAGGACGGATTAATTTAAGAAAA
Chr2B	4413151	4413209	CTTTGTGCATGCAAGTCTCATATGCAGAACCACACTCGCTCATCTCTTCTTCTTATTCT
Chr2B	4418616	4418674	AATCAATGGAAAGTGCTTGAGGTTGGTGGGAAGCATTCAATGGAGTTCTCTTTATCTTT
Chr2B	4418646	4418704	TGATCATTCCCCAATCTTGTGCTGGACCAGAAAGATAAAGAGAACTCCATTGAATGCTT
Chr2B	4418790	4418848	CCCAGCAGTGCCGCAGACCCCAGACAGCCAAGAGATAGGAGTTAGGGTTTGTTGTCTAG
Chr2B	4420991	4421049	CATGAACATATCCACCAATGATCTGCCAAAGCTACGATGATACATGCCAGGCAGCTTGG
Chr2B	4421597	4421655	GATATTCTGAACCGATAGCAAGTTGGTGTATTGGTATAGTGTTGGTCAAAATTTCAATC
Chr2B	4423481	4423539	GGTACCTTAGGTCTTCTCTTGCGACAACTGCCTCTCCTAATGGGCCCATGCTGAATTGC
Chr2B	4423949	4424007	GGGGAGACAGAGAAGTTACGTAGAGAACATGTTACACCAATTTTCATGTGGTTCTAGAT
Chr2B	4446087	4446145	ACTTAAATCTTTTGTTAGTAATAAAATGTGCATGAGTAGTATTACTTAAGTGCTTTGCA
Chr2B	4446182	4446240	TTAGTATTACAAACAAGAGATCATTATAGAGCGCATGAAACTTATTAATCAAGTTTTAT
Chr2B	4446489	4446547	CATACCACACGTGTCCGACCAGATCTACAACTAAACATAGAGTAGAAGAACGTGTCCTT
Chr2B	4446663	4446721	TTTAAGTACAAGGTTGCAGAATTGGTTGAGCTCCACACAATTTTCACGTGAACTTATAT
Chr2B	4447342	4447400	AACTTCGCCTAGGTCGTCCAATTGAACATGGAGAATACGGGAATTTAGGTCCAGTGTTG
Chr2B	4447552	4447610	AGGGTTTTGGATCCATGTTCCCCACTTCGCTCCCACCTATCTTCCACGAATCAAAGGCT
Chr2B	4447888	4447946	TGAACATGGCCTTGCTTTGCTTACCACTCTGTTAATGTCTGTCCATTAGATTTTCATAA
Chr2B	4448308	4448366	ACATGTAAGTTATTGACAATCTGACTAATCTCATCCCTCGCTAGTAAAATCCAAAGTAT
Chr2B	4448638	4448696	TTTGTCTATTTTGCTTACTTTTGTTTGAATATGACCATTCGTTGATTGACTTATCTCCA
Chr2B	4448674	4448732	ATTAACTACTGCTAGTCCCATCAAAAGTGGCCAGGGTGGAGATAAGTCAATCAACGAAT
Chr2B	4448944	4449002	AGGGTTAGGATGTTTAAATGCCTAATAAACTATAACACAAGTAGCTTAGCTTTTCCAGG
Chr2B	4449064	4449122	GGCATTCTTAGGAAGTATTATAATAAATATGCAGGGAACATGTATGTCTTGTTTATACA
Chr2B	4449454	4449512	ATTAAAACAGTCTAGTTTCAACATACAGTGCAACAGAATATGTCATTAGCTTACGATCT
Chr2B	4457012	4457070	GGATAAAGCTAGGTAATGTCCAAACTGAAATTATGAACTTACCATTAGAAATTATGAAT
Chr2B	4458746	4458804	GTTTTGGATATGTGGCATTGTCCCATGTTATTTCTTCCATTAGCATTTCTTTTGTTAAA
Chr2B	4458866	4458924	TGGATAGTACAGAGTCATTTAGTTCCTCAGATGCAATAGTTGAAGATTTATCTCTTATA
Chr2B	4459867	4459925	TGCCTGAATCGATTGAACTATATATTCTAAACTATTCTGCAGTATTTTCTTTAACAGCT
Chr2B	4460220	4460278	AAAAGGAGAGATGGACTTTGAGGCACAGTATGGGCTGAACAATGCTGATGGTGAAACAT
Chr2B	4460334	4460392	GATTGGCGTTCTACAAATGCTGCGACTAGAAATAGAAATCAAAATCATCAAAGCCATCG
Chr2B	4460538	4460596	TTGCTTCTATAATGTTTGAAACTAGGTTCTGACAGGTTGTAATTATAACTGACTGCACG
Chr2B	4463837	4463895	TAAGATGCATGCATAAATAAATCCACGGATAAATAAATTAATTCCGGGAAAATTTAACA
Chr2B	4470894	4470952	AATATGTGAATAAGAAGACACATAGGTTCATACCAGTTGCAGATAGCCACGGTTAAGTA
Chr2B	4471812	4471870	CACTATTACTTGAATTCAAACATCAGAGAAGCTCAGACATTTCCGTCCAGGTAATAATA
Chr2B	4472352	4472410	AAGTTGTACTGCATGCATATTATAAGTTCATAGTACAAATCTTGAATTTCATCGTAGTT
Chr2B	4472689	4472747	TAGCCTCATTATACACCTGGAAGCAGAATTGTACATAACATAAATAGTAAATCAGCAAT
Chr2B	4472785	4472843	AAGGTGAACACGCTGATTTCCAAACTATTTTCACATACCTCTCTCTATTGAAATCAGCA
Chr2B	4473427	4473485	TTGGAGAACTGGGCAAGAATTTGTAACTGTAAGGCTAACTGAATGTAACTTGCTGAATA
Chr2B	4474099	4474157	TTGAGGGCAGCAAAACGGGTCTTGAGCGAGGGATCCACCATGTACACCTCGAAGAACAT
Chr2B	4475101	4475159	AAGTGTGGGAATTCTGCCTCTCAAATGTTTTGACATGATATTGGGTGAGGACTAGTTGG
Chr2B	4475892	4475950	CATTCAAACGTACCATTGTTGTTGAGTATGATGTGTGATTATAATAGACGATATATAAG
Chr2B	4478641	4478699	TGCAAAATCTCATTCTACAGATATAACTTGCATATTCTAATTGTTTCATGACATTCTTT
Chr2B	4483906	4483964	AGCCTCGGTCCTGTAATGCTACAATATCGAATTTTATTTGTTGTCGATCATAATAATAT
Chr2B	4484007	4484065	GACCCTAGTATATTATCATAGCATATCTTTATCATAGTATATCTTTTAGAACGGAGGGG
Chr2B	4484908	4484966	CCGTGCTCGCTTCCACTGGCTTCGATTCCTTTGGCTCTCTCTGTCGTCGGTCGTCCTCT
Chr2B	4486611	4486669	AGATCGCAGTAGAAGAGGCTCTCCGCAGATGTCGATCCATGACCGGAAACAGGAGGCGT
Chr2B	4486683	4486741	AATGATGTCCATATTCTGAGAATCTCTGGAACGAGGTGCTGGATGTTTGAACCTGGGAG
Chr2B	4487055	4487113	CAAGAACAAGAACTAGGGTCAAGTTAACAGCTAGCAAGGTAGACTACAATAGTTTCTTT
Chr2B	4487145	4487203	CTAGTGACTGATATTTCTGTTTAGTAGTAGTCATCAGGTGCTGTGCGAACTTGAAATGT
Chr2B	4487175	4487233	TTGATATCAACTACTAGTCATCATATTGATACATTTCAAGTTCGCACAGCACCTGATGA
Chr2B	4487223	4487281	GTTGATATCAAGTATATGAGGTATGTATTCACTAAAATTAAAATGTTCTTCTCTGTTTC
Chr2B	4487744	4487802	AACTCATTGTCCAACTTGAGACGAGAAACCAAAGAATGCTATATTTATTGTATTGGACC
Chr2B	4487990	4488048	AAAATTGACCCACCTGAAGCTCATCCTGTTACAGAGACTAGCGAAAATGACTCTGGCAA
Chr2B	4492308	4492366	ACTTCGATTGGACGTCTTGCTGTAGTACTGTATATTCATAATCAGAGGTGGATGCAAAT
Chr2B	4492517	4492575	AAGAAGAAGAATAAAACAAAAGTCATGTATGTGGCCATAATCATGCTTCAAGGAAGAAC
Chr2B	4492776	4492834	AGAATTCATTCACCAGGATTCGTCGTGACACAAATTTAAACAAGTCCTGGACGCCCAAA
Chr2B	4493014	4493072	CGCGCGATTCAATTCGAGAGACTGTACGTTCATTGTTTCCGCCGCGTGCCCGTCATCTG
Chr2B	4496412	4496470	CAAACTGTCATATATCATCGTCGTTGTGTGTCGCTAATATGTGTCTCCAACTCCAACTC
Chr2B	4497320	4497378	GGTTTGGTGCCGCTCTTTGTAGCTCTGACTTCTTACCCATAAGCATTATTGTCGAGCAC
Chr2B	4497805	4497863	CAAAATATCCATGTCATTTCTGGAGGGAAGGAGTGATCCACAAACTTTTCAATGATGGA
Chr2B	4498573	4498631	AGATGGCGATACTCAAACTTCACTTTGCTTGTAAAACAACAAACCTCAGTCTGGAGTCT
Chr2B	4498838	4498896	CGATGCCAATGCCATGCTACTATACCGCACCGTACCACCTGCATATCTATCTAGCGACA
Chr2B	4501801	4501859	TTTCTAAAGTACGTATACAGCAACCTTCGTAGACCAATAAGTGAAGCCATTAAACAACG
Chr2B	4505431	4505489	CGTATAGGATAGGATTAGGATTCGGATAGCTGTGTTGTGTGTGGGCATCTGATCATCTG
Chr2B	4520097	4520155	GAAGTTAATGAGGATAATAACGCAGCTGAGTCTGAGGAAGAGATTGGCTATTTACCAGA
Chr2B	4523487	4523545	CGCCTGTCCAGCTGGTAGTTGAGCTATCTTCTCTTACTTGCTCCAAAATCGATGCAACA
Chr2B	4523619	4523677	CAGAGCTGTGGTATATGTTTCACGAGAGAAAGAGAATTACATGACGCAACTAAAAGAGA
Chr2B	4523649	4523707	AGTGAAACACATAATACAGCTCTGCAACATTCTCTTTTAGTTGCGTCATGTAATTCTCT
Chr2B	4524135	4524193	CGGGGAGTGCAAGCCGGTGGTTAGGGAAGTTATCTTGGAAATCAAATGGAGCTTCTTGC
Chr2B	4525087	4525145	ATTTTCTAGGAAATACAATAGATCCAATGTCTATTAATCAATGATGGTTAGAGTCTATA
Chr2B	4525711	4525769	ATCCAAACACTGATTATTGAAATGCATAATCTCGGTTATTATAATCCTATACATAATCT
Chr2B	4526388	4526446	AGTAAATCCATTGCCATATTATTACCAGCTACCAATTATTCACGTAGGCTCATTCCGAT
Chr2B	4527755	4527813	CCATTTGTCTCCTCGTGTTGCTCTCATCTTCCTCCCAGAATAAGCAAATTAATTCAGAA
Chr2B	4558599	4558657	GACACAACCAACGATCGATCAGGACCTGTTAAAGACAACCCAACTATCACTATCTAGAC
Chr2B	4558947	4559005	CCCAACCCAGCCCGGCCAACCCATTCAATTCATCAAGACGGTCGTGTTTGCGTGTGTAT
Chr2B	4559515	4559573	GCTATCGTAACTTTTGGATCGAGGCCGGCGAGAATCACAAGGAATTTGATTTGATGGCG
Chr2B	4560812	4560870	GAGTTTGAAGAAGAATGAGTGAATAAGAATTGAACTGAGGAATGAGTGGTTGTCCGTAC
Chr2B	4561994	4562052	AGTTTGAGTCCGGGGAGAATGAATTGACCATAAAGCATTCAAGGCCTCATAATTGTTGG
Chr2B	4562834	4562892	AGATTTTGCTGTTGGACAAAGTCGTTCCATTTCCAACTATCCATAAACAATGCCTGGCA
Chr2B	4563272	4563330	TCCACTGATTTCACTTTCACGGAGAAACCATCGTATGTGTTATAGGATTTCCCCACTTT
Chr2B	4563452	4563510	GTGAGCTGAGGTAAAGTTCCCAACGGTTCAGATCGAATATTGAATGTCCATCGTAGAAC
Chr2B	4565607	4565665	ATCTCAATTTCTCAATCCACATGCAGTAAGAGATATGACTGATCCTACTCACAAACCGA
Chr2B	4565919	4565977	GCATGCTTGTTTCAGGATCTACTTCCACATGAATAGCTGATCGAAACCGAACAATACAG
Chr2B	4566057	4566115	TCAGATCGGACACATGCTTTGGTTTCAGCGAGGACACAACTATTATATCCCCTTGCTTG
Chr2B	4568857	4568915	GAGTTTGATCTAGATGAGACTCTTAGCATGATTACTAATTCTGTGAGGTCAGTCTCGAT
Chr2B	4572325	4572383	CATGTTGTGGATGAATGTACTATAGTAATGGTATACATATAACATATTATTTATAAGAC
Chr2B	4573182	4573240	CCTTTGAAACCTAGCTAATTCATTAACATAAATATTCAAATACATGTCTAGCTGTAGAA
Chr2B	4573212	4573270	ATGTTAATGAATTAGCTAGGTTTCAAAGGTTATAGCTCAAGGTGATATGATTGACTTTA
Chr2B	4574103	4574161	TTTCTTACTGGGAGAACACTGGGATGGTCGTCAACTCGATCTAAGAGATAGATATCAAG
Chr2B	4578430	4578488	GCCCTACCAAAGCTGACAAACCGACTCCAATGCCAAAATCAACGATTCTCCTTGCCTTG
Chr2B	4578808	4578866	ATTACATAAATAAAACAACAATCTAGCAAGAGAATAAAGAAAGAAAGAATCGAGCAACT
Chr2B	4579015	4579073	GGTGAGACCAGGTTATAGGAGATTATAAGTACTGAAAGTCTAACTTGCCTCGAACTGAT
Chr2B	4584944	4585002	CCGAGTTGTCGTTGGATGAAGTTGATGTTGAGATCCGTCGAGCTCTTGATTGCAAATTC
Chr2B	4586064	4586122	CAATCCGACTCCTTCCCGCCGAGTCCGCTGGTGTCGACTACTTCCCGCCGAGTCCGAGT
Chr2B	4587125	4587183	TGCAACGTTAGGCACTAAGGGTGGGTATAACTGGCCAGACGTCTCAAAGAGTAGGAGTA
Chr2B	4587335	4587393	GAGAACTGACTCATCCTTAGCAGCGAACGCACTCTCTCATATGGTTGGTCAAATGATGC
Chr2B	4587773	4587831	GTGATTGCTCGTCACCTTATCCATCAACGTCCAGTTTCCAAGATCCTAATCAAGCTCAC
Chr2B	4587887	4587945	CTCGACTTTTGACCACTGCGATAGTAAGCTGAAGTGAATGTTTGGATAGTGTCGTATTG
Chr2B	4589978	4590036	GTTCGCTCCTAGACATCGGCGACAACATCATCATCCGCGCTGACTACTAGCCCGTGCAG
Chr2B	4591146	4591204	ACAAGAAAATAAAATGTTTATAGACAGTAAAAGTGTATCTACAAGCTTCCTACAAACCT
Chr2B	4592504	4592562	GGCTCTCCTTGCTAGTCTACTAAGGAAGGCATCTCCATTTATTTATAGACCCGGCGCAA
Chr2B	4593156	4593214	TCTGGCCGGATCCATCATATATAATAGATCCATGCATACGTATGTGTACTCCTACTGTA
Chr2B	4593384	4593442	GAACCAGAATTCGATATGGACAACTACTGCATCCGGTCATCATAACCACACAACGTTTT
Chr2B	4593801	4593859	CCAGAAGGAACACGAAGGTCCCTCCCTCAACATAAGAAATTGTCCTAGATGATTTACTT
Chr2B	4594204	4594262	ATAGTAGAGGACTAAACTTGAATCCCGTAAATTTTAATTAGCTTAACAACTAATCTAGG
Chr2B	4594582	4594640	CTAATTTTGTTTGTTCATTTTGACTTTGGTTTTACTATCCGCTGTATTTTCTTTATTGA
Chr2B	4595442	4595500	AGCTGTGATTTCATCGTCCTTGCTTTTGTTATTTGCTTTCTCCAATTCTCCTCTAGTAT
Chr2B	4595502	4595560	GTGCCTAGTGGTTAGCTGCTCATCCTGCACATTTAACCCACAATCACTGTACCACTCAG
Chr2B	4595580	4595638	CTACTCGTCACCTATGGCTTATGACGATGGTGCAAAAGAACTATACTTCTGGCGGCAAA
Chr2B	4597589	4597647	GGGGCAAATCAAAATGTTGGTGTCATGCTTCATCTGTTGTGTGGGTGTAAGCTTGTTGC
Chr2B	4598039	4598097	AAAGACTAGACATGGCCATCAACCTCAAGAGAAACGAAGAATATGTTCATTCATCTAAA
Chr2B	4610537	4610595	TAGGATCCTTTGACGCCTCTGTCCGAGCCATCGAATCCTGGGACCTTGCACTACGTCGG
Chr2B	4612243	4612301	GTCATCGGTCAGTAGCCACCGAGCTGATCCATCGAAGGAGCTACTAGTATTGCAAGCAG
Chr2B	4613845	4613903	CTCTCGTGCCTGATTGCCTCCTAGGATCCTCATTGCTTTTACAAACACAAGGTTGATAA
Chr2B	4616058	4616116	GAGCGAGCACCTCCCCAGTCTGTGATCCGATCTTGTGTGCATGGCGAGGTAAACTGCCT
Chr2B	4617053	4617111	CCCGTAAAGTGGTCTTGGGCTGATAACGCATCTAATATTTCGAACGGGCCTTGTTTGTC
Chr2B	4618749	4618807	CGCGCGTGGGCCCCGCTAGTATAATTAAACACGCACGGATCATGTTACTGTACTAGGAA
Chr2B	4623194	4623252	GTAGGATAACAGAAAATCTAGCTGCAAATACTGAACATTGATTCTCCCACACAGACACG
Chr2B	4625075	4625133	TCTACTAATTGCTAATTGGACGATTTTAGAGGAGGCAGCAAGTATAGATAAGCCGTATC
Chr2B	4626336	4626394	AGTGATCTGATTGATGAGTACTAATTCTTCCCATATATTACTTGGCTGATGGAGTACTT
Chr2B	4627656	4627714	ACTGTAGCAAGAAGTTAGAGCCGTTTGAAGGCACACCAAATGAGGCATGAGTCTCCTTT
Chr2B	4631727	4631785	TGTACAGTGATTAACTGGCGGTAAACCTGTAGCAAGTGTTCAGAATGTGCTCTTGTACA
Chr2B	4633725	4633783	AACTGCAATGAATCACTGAAACTGAAAGATATGTTCAAGATTCTTCTACAGATAAAATA
Chr2B	4634053	4634111	TGAATATGGATATTTGTGTGAGACTATGGGACGTTCAGTTTGGGCTCCACAAATATTTA
Chr2B	4634593	4634651	GCCACGGTGCTCCTGAGACTTGAAAACCTAATGTTGAATGAAAAGGATGGTCAAGACAT
Chr2B	4635631	4635689	TTGAGCGAAGTGATAGTAAGTAAAATGTGTATTTAAACGAGTACACCAAACAGTGTTGG
Chr2B	4641673	4641731	CATGTTCTTTCAACCAACGAGCTAGATCAAGCATCTTCTGATAACGTGCAGGCTTCCCT
Chr2B	4641955	4642013	TACTCTTAAGCGTCAATCATTTATTTGTTCTTAACTTGTTAGTCTATAAGCGATACAGG
Chr2B	4641985	4642043	AACAAATAAATGATTGACGCTTAAGAGTATGTTCATTTAGACACGAATGAAGAGAGAGC
Chr2B	4642123	4642181	TCAACATGCACGCAATATGAGTAATTAGAACCTACTTGTCTTTTGCAATAATTGTCTCT
Chr2B	4642441	4642499	TAGCTAAATGTGATAAACGGAAAAGACTAAGGATACAAAACAAGCAGCATACCGGCAAC
Chr2B	4642693	4642751	CAATACTTCATAAGGCCAAATCTCGTCACAGCTAGATAACTCGGAATGATTTTCGATAA
Chr2B	4642837	4642895	TTCGATGCTCTAGACATTATACTATTTTGGGCTTGCTGAACCATCTTCCATCCCTCCAA
Chr2B	4648551	4648609	TTCCTAGGCCACAGGTAACAAGTCGCGTGTCTTCTCAGAACATTGCTATTGTTCTCCTT
Chr2B	4658127	4658185	GCCTTGACTCAGGAGAATAATGATAAGGTGTATGCTGCTTCCAAGACACATAAAAGAAA
Chr2B	4666012	4666070	TTTGAATTTCGAAACAAGACATATTACACCATAAAATTTCAACATTGTTTAACTTACCT
Chr2B	4666807	4666865	GAGTTCATGGGTTAAGATATCTGGTTTTATAATACGAGGAGGAAAATTAAACTCCGGTA
Chr2B	4669515	4669573	GTGGTACTTATATAAAATTGGAAAAGGGAATCAAAAGGAGTCCGCCGCCTAACCAAACT
Chr2B	4672307	4672365	GCTTTCACTTACAATGCAAATTGACTTTAACATTTTAATATCTTTATTGCATTTTGTCA
Chr2B	4672420	4672478	GTTTAACATGAGCATGGCAACGTCAACCACTGCACGCCTTTATTTGAGTGCGCATGGAC
Chr2B	4675281	4675339	AAGGGAACAACTGTGAGATGCTAGAGTTCCACCCCTAGTTACATGGGCAGATAAATTAC
Chr2B	4675852	4675910	TTGCTCTTAAATTTTATGCGTCCTGAGAAGTGTGTTTGTCAGCCCTTGATGAAGATACT
Chr2B	4680896	4680954	GGATTCTCGTCTAACAATCTTTACTTGGATTCTCGTCTACTTTAATCTTCACTTGTATT
Chr2B	4680926	4680984	CGCAAGCCTTAGGAGATAAATTGGAATGAAAATACAAGTGAAGATTAAAGTAGACGAGA
Chr2B	4684978	4685036	ATATTTGGGCTACATACAGTACACTCATCTCTCACAGACTGCTCAATTAGGCTATAAAT
Chr2B	4685144	4685202	CACGTCTCTTGGAAGGTACATTAACGGTATTTTCAACAAATAGGAGCCACAAGTGCAGT
Chr2B	4685276	4685334	CGTACTATTCCGAATCTTCACGTAGAGGCCCAAGTCCTAGCTCCATGTGCACGTCTATT
Chr2B	4689336	4689394	GATGCAGCTGGGCTACCACGTTGCTTCTATTTCACAAGTTTCAGTGGCTTCTGTGTGTC
Chr2B	4689578	4689636	TCACTCTCCGGATTCAGAAGTTTTGACTAAGGCCTTGTCTGATACGTGAATTTGGTGAA
Chr2B	4691489	4691547	AAAGGAGTCTCTACCTTTCTTAAGAATCTTATTTGTCAACATTCCTTCCATTTTATTGG
Chr2B	4691687	4691745	ATGTAGGCTCTTTTCAACAAGGGGAGTTTATGATTCAGGCTAACTTGTGGGATAAGGTG
Chr2B	4714636	4714694	TCAGCCTAGCAGTCGAGAAAGTGAGAGTGTGAAGTTAATTGGACGGGCCTGATCAGCTG
Chr2B	4714666	4714724	CACTCTCACTTTCTCGACTGCTAGGCTGAAAATCAACTTCTTGAGGTTATAGTTGAAAC
Chr2B	4715609	4715667	CCAAATTTAGCAACGTCAAACTGCAGCTGACTTGTGGAACTCTATTTTCGTAGACCATA
Chr2B	4715717	4715775	CGTCATTGCAACGTGTCTTTTATATACTCCACCTAACTACAGCCTTCTTCTGATTGATT
Chr2B	4716463	4716521	TCTATAAACGTGTGTACATTTCCCTGTTCATCACCCTGCCCTCCCCACCCAGAATCCTG
Chr2B	4717172	4717230	GTCGTCCTCCTCCATATAGCTCGAGTTGGGAGAAGACGGAGATAGAGTCCAGGTCCTGA
Chr2B	4726175	4726233	CAATCGCATGTGAATGTACTACGTTGCAGAGAATATACATAAGGAGCCAGAATCACCGC
Chr2B	4726241	4726299	GTACATAATTTTGGTTGTCTTGTCTCATATGCAGGGTCGTCAGGTCATAGGATTGGCGG
Chr2B	4732972	4733030	TCTTCTTTCTCCTATCGTCATCCACTTAATTATTATCATGTCTCTTCATATCTTGGTTC
Chr2B	4733084	4733142	TGTGTGGGTGTATGTGTTTGTGCGTATTTATTTCTAGATTACTCACTTCTATTGGAAAT
Chr2B	4736751	4736809	TTGGTCTCAAATAATTAATGTTTGCTAGAGAGAGTACATATATACAGCAAGGATTAGTA
Chr2B	4736781	4736839	TGCTCTTTCAGTTACTACAGTATGGTTGGGTACTAATCCTTGCTGTATATATGTACTCT
Chr2B	4737847	4737905	GTCGTGGCTCATGATCAGTAGTAGATCGAACGAAGGAACATCATACGTATCATGACAGG
Chr2B	4737937	4737995	CTCAACTCTCTGGTCAATTGTGAAGCTATATATAAGAGACTTCTCAACTGATGTGTACT
Chr2B	4739231	4739289	CAATCAGGGAACACTCAATCATGCATGCACATCTCGATATCATCAGGAGTTTGCCGTTG
Chr2B	4749317	4749375	ACAGCTTTGTTTGAAGTTTATGTGGAATAATCGCTGCGAGACTTTGCGGCAGTGCGGCT
Chr2B	4750135	4750193	TATAAATCATAATGTGCACTATCCCCTAGGCAAAATTTGAAACTAAAACTTAACTTGCA
Chr2B	4772132	4772190	TCCCATCAGGTTGGCCAATGATACGGTTACGCAATTGCTTCAAAATTTCCCAGGTAAAG
Chr2B	4772259	4772317	GTTAGAAATCTCCCCTTCCATCCTAGTATTCTCGCCCCAATTTTATCAAACAATGGTTG
Chr2B	4774957	4775015	GTGTAGGAGTTGCAAAATAAACCAATAGCAACAGAATACACGAACACATCATCATCAGG
Chr2B	4776862	4776920	TGCGTGACGAAAATGGTTGCTGGCTTTCGGAGACTAAACCTGGACAAGTTTGGCATCCG
Chr2B	4783893	4783951	TGTGTAACACATAAATTTTGATCAGGTAACATAATAACATGCATACCAAAGAAAGAAAC
Chr2B	4804393	4804451	TAGTAGAGTTAAATATATATGTAATTTCCAACTGTTCATAGAAACTATACGGTACAACC
Chr2B	4818902	4818960	AAAATGATAAATATATATACATGTCCAAACTCTTGACTTAAACTACCACTGTGCCAGCA
Chr2B	4819809	4819867	ATAATTAATGAAATGACTATAGAGAGCTCAACCAAATTTTAGTTTTACGGTACACTACG
Chr2B	4819917	4819975	ATGAAGTTTGAAGGCTAGAAATGTGTTATATATATGCAATCTGAAGAAGAGGTTCAACA
Chr2B	4819988	4820046	TGCAGCATTAAACAGTCACATAATTAAGCATAAATAAAGAAGTCCATAATTAAGCAAGG
Chr2B	4820156	4820214	AGCTAGCATCTCTCGATCAAAGTCACACACGTCTCTTTCAATTCGTAAAACATACCACG
Chr2B	4822239	4822297	CAATGCTTGAAGTTCTATCCTGACATCATTGATTTATATTTGGCTCGCATTCGATTCGA
Chr2B	4823120	4823178	TTCAATATGGCGCTATGTTTGCATCGGGTCCTTCGTTCCAGTTTCCGTATAAGGCCACA
Chr2B	4823516	4823574	AATGGCTGTTATTAGAATCCTTAGAGTTATTTTATCTTGAAGTAGCCAATCAACCCAGT
Chr2B	4823738	4823796	TATACTTTGAACTATCGTGTTTGAACTATTGGTATTGTAATTTGTGCAACTTTTCAACT
Chr2B	4823858	4823916	AAATAAAATAATTGCAACTACTGATAAGTAATTAAATACACCATTTTAGAAATTGAAAA
Chr2B	4823888	4823946	TGTCAGGCCTGGGTTTAGGATTTAGTTTGCTTTTCAATTTCTAAAATGGTGTATTTAAT
Chr2B	4826165	4826223	ACCCCAATGAACACTTTTGACACTTGGAAACATATATATCCAAGACTTACTTTACCCTT
Chr2B	4826711	4826769	AAATACCGTATTGCATACTGATGGATGGACGATATGATAGATGTGTAGTCAAATTTAAG
Chr2B	4827530	4827588	GTGTCCTGTCAGATAAGCTTTATACAATATATAGTAGAAACGAACATACCTATACCAGA
Chr2B	4827770	4827828	GGGGCCAGTAGTAATTAACGATGAACAAGAACCTATCCAGCCACCTCTACAGAAAGAAC
Chr2B	4828235	4828293	ACCAATATTAGTCTGCCTGATCACGACGTATTATCTACAGACTTGTGCTTATCCTAGAG
Chr2B	4828355	4828413	CAGCCAGCGACGCGACTTGCTGAGTTTTGACTTTTGACAGTTAGAACCATCACTGTGTG
Chr2B	4828493	4828551	TCGTCTTTGTCGCCATGCATTTCAGACTTCTAGAAATAAATAAAAGTGACGTGTCTATT
Chr2B	4828775	4828833	TTCCTGTCGAAATTATAGAGTCAGGCTAACTACTCTAACATGCATGCACGATTAGACAG
Chr2B	4909014	4909072	CACTGAATAACGGTGGAACCAGGCCATTCATATGTGTTTTATTTTGAAGTACTATTTCT
Chr2B	4911039	4911097	TGGAAGAGTGCCTGGGTGGGTCGTAGAATTCTGACGAAGCGATTTGGTAGCAGCTGTTG
Chr2B	4911523	4911581	GAAACCACACAATAATTAGAAACGGGCCAATCTAGTAGGAATTAAACAATAATAAGGCT
Chr2B	4913239	4913297	TCTCATACATGGATGGTATATATGTAGACCCTATTGATCCAGGACAGTAACATGTTTAT
Chr2B	4913491	4913549	AGCAGTAGACCACAACGATGAAAAGATGCAAATTGATTAATTATTTACACCAGACTATG
Chr2B	4913725	4913783	CCCTCCAAGACGTACATTCTGCTGTTATTATTTGGCCAAAACCTAAACTGAAAATGCCA
Chr2B	4913821	4913879	GGCGATACAGGTAATTAGCAATTTATTTCCTTGGACATGATCATAAGCATCTATTTGCA
Chr2B	4914252	4914310	GGACTCGCAGATTTCAGCTATTGCAAATGGTTCCCTTCTCAGTGAGACACTCTTTTCTA
Chr2B	4914516	4914574	TAAGCTTTAGTTCCATGGCATCTTCAGCATCGATTAAGAACCTCCTGCTTTTGGAACCA
Chr2B	4921083	4921141	CCTTCCTTGCATGGTACATCTTCACCATCTTGAAATTTTGTTATAAAAGGAAAAGGTTG
Chr2B	4921239	4921297	TAATGACTAATGAGGAAGTGAGGCAGATATATTTCGATAAGTCAGCTTTGTCAGGACTT
Chr2B	4922241	4922299	AACCCTACAGAAATTTGATCTAGAACTTTCACATCAAAACTCACCAGCCTTTCCTGAAA
Chr2B	4922403	4922461	CCACGATGCTCTTGTGTTGGTTGGTGTTGTAATCAAATAACGCTTAAACCCTTTGGCTT
Chr2B	4924809	4924867	TAGGTTCTGAAAGGGACTGGAGTGCGTGCGGGATCTGGGAACGAAGGAGGTGGGGTGGG
Chr2B	4925623	4925681	TTTTGTGATCTATATTGATTGTAAAATGAAAAGCCGCATAATACTTAATGACTTTTGGT
Chr2B	4925707	4925765	CGATGATTCCAGACCACGTTTCAAGTAGTTGGCAAGACTCACAGGTGGCAATGCTTCTT
Chr2B	4925737	4925795	ACTACTTGAAACGTGGTCTGGAATCATCGGGATAGTGAAAGGCAGCTTATTGGATAGGG
Chr2B	4926043	4926101	TTTTAAAGTTATTGAGGTGTCTGTATTTGTTTAGTTGGTTAGTGTCATGGTCCTTAAAG
Chr2B	4926229	4926287	CATATAATTTTGTGCTAGAAAGAACCAGTTAGAAGTATGCCACGCTACTTATTGAGCAT
Chr2B	4926385	4926443	GTCTTGAGGAGAGCAAACATGGAAACAATTGCATGAATTATCACAAGAGAAACACCATA
Chr2B	4926523	4926581	GAGATAGCATAGCCAGTTCTACTCGCATAAACATTGTTAGTATCGATGTATTTATTAGG
Chr2B	4926775	4926833	GGCCCTCCGACATGTTAAATGAAGTTGGGGTGAATGTTGATACTCTGTTAAATGTGCCT
Chr2B	4926882	4926940	AGTGCAAACTCTTGGGAAAATACTAATGTCCAGTGCAGTTAATTGGAACAGGAAACCCA
Chr2B	4927068	4927126	TCAGGTGATATTTGTTGTAATAGCGCTAAATAAAATAACACTTAAACCATGATATTCAT
Chr2B	4927122	4927180	ACCTATTAATCTAAGCTAAATTAGTTGCAAATTTGATAGTGTTTCATAGCACAAATGAA
Chr2B	4927674	4927732	TGCACAAAACCCAAGCTCAGGAACTCAATAGGCATTCATAAAGTATAGGTTACAAATAC
Chr2B	4927854	4927912	GACACTGTTCCAGGTGCCTTTCATCCTTCTGCTTGCCTCATGTATTGCTGAACTGTGTT
Chr2B	4927926	4927984	TGGTTGCACAGTATATAATAAATAAAGTGTCACTATGCACCATGTTATTTTCACACTGA
Chr2B	4928106	4928164	CCTAATCACTACATGTGGCGTTAGTCAATACTCAACATGATCACATAAACTATCCTAGC
Chr2B	4928370	4928428	GCTCGTAGATTCAGAACAGAACCAGACAAGATGTGCTGAAAGTACAGGGTTTTATGCTT
Chr2B	4928400	4928458	TTGTCTGGTTCTGTTCTGAATCTACGAGCAATGTGTCCATGTCTTTTGTATTAAGAATA
Chr2B	4930589	4930647	AATGGTTGCAAAATTTACAGATTGTTCAAGCACTACTAAGTACTAACTAACCATGTGTT
Chr2B	4931063	4931121	CCAAACAAATGCTTCTTGGAAGGCAGATGTATAACTAGAAGGTGGTATTGCTTTCACCT
Chr2B	4931123	4931181	GCCTACAGGGAAGGAGGAAGCAGTTCGAGGATGTCAGACTATGAACAAAAGAACTCTAA
Chr2B	4933942	4934000	CTAGAATCCTAGTCATTGTTCGAAAATTGAAAAGATATGACAAAATCTGTTTATACACT
Chr2B	4934343	4934401	AAGACTCAGGCTGACATATAGGCCGGTCAACATGTAAGCCCCAGATCGAAACATCACAG
Chr2B	4934832	4934890	TATTTTGCACTATATATACATCTACTTCAATAAAATAATTAATGCCCTCTAGATTTGAG
Chr2B	4934898	4934956	TCCTCATAATATACTAGCTGGAAATGGATGGGCTTCACAATCCTTTTATAGTAGATGGA
Chr2B	4935084	4935142	AAAGTATTGAACAGCCATGTCCTTCCACCGTGATGTACTCTCTCTTTCTAGCCGGGACC
Chr2B	4935738	4935796	GCCAAATCCTTGTTGACAAATATAGAGATTCTGAACTTTCACAAGTGTCACAAATTTGG
Chr2B	4941022	4941080	AAACTTAATTATTCAAAGGAAACAACACAATAACTAAATTGAAAACAAAATTCCATGCA
Chr2B	4941082	4941140	AGAAAATTCCATGAACATAAAAGCACAACAAATTGACCCAAATTACTAAGTAGTGCTAC
Chr2B	4942113	4942171	AACCCACACTTTATATATGTGCATATTTCAGATCCTCATCAACAATTTATTATGCAATG
Chr2B	4942347	4942405	TATTTATGTTTACCTAATTCATGTGAGAGAGGTGATGATTATGATGTACACTATGTCAC
Chr2B	4942716	4942774	CAAGGACATTTCTCGTTCACCCATGTCACGGCGAGGATCTTCGAGCATGTTTAGTTGGC
Chr2B	4944116	4944174	TAGCTCCAATATAACCTTACACCCAGATTAATTAATTTATCAGATCGGACGCTGGTAAA
Chr2B	4944404	4944462	CGCTCCTAAAATTTGAAAATATGACGACATTGCTTGCTATGTGTTAAAGTCCCACCTAC
Chr2B	4945764	4945822	GCACAAGAGGAAGAAGCAGTACATGGATCCGAACAAACAGGGATGCATTTTATAGTTGC
Chr2B	4948852	4948910	CATCAGATACGGTCGAATTGATAAGCATATCCAAGTCATGTATGTATGTGTCACGGCGG
Chr2B	4949209	4949267	TGTGGTATTTAGAGTATATTTTCATCTGATATGGTAACTATATATATGTATGCATGGTT
Chr2B	4950314	4950372	ATGCTTGTTGTTATTATTACAATATAAATATTATATCCTGCGTGTATGTATGGTCGTCC
Chr2B	4950344	4950402	ATGCGATAGTCAACGGCAATCAGTAAAATAGGACGACCATACATACACGCAGGATATAA
Chr2B	4950454	4950512	TTTTACCGATTGCACGATGGTCAAATCTGTCGCCTTCGCCCGCTTTCACCGTGCCCCTG
Chr2B	4950742	4950800	CATGGAAGTATGGACAATCAAGAATTAATAAACAGAATATCCCTAATCCCAATCCCAGC
Chr2B	4951300	4951358	GCATCGCATGTGACCTGTGATGTGGGTTCCTGGGTAGTTCATCTCACGTGCCTGAATGG
Chr2B	4951792	4951850	CTATAAACACCAACACGATGCTTCTTATACGGTTTTAATTGCACACAAAACAGAAAGTT
Chr2B	4952398	4952456	GCTCATAAAATGCATTATTGAGAACATTATCGTGGATGTCTCTTTCAACCAGATTGGGG
Chr2B	4953412	4953470	TTGTGCTCCAAATGACAAAGCACTGCGTATGCGATAAAAGTTTGCTGCACAAGATTAGC
Chr2B	4953532	4953590	ACTACAAGGGTCAATGTCTGGTCTTTCTCCCTTTCCATGTCTCTTCAGTGTGTTTGCGA
Chr2B	4954258	4954316	ATGCCAGACATGATCTTGAAGTTGAAAACTAGCACTAGATCCTCAAGCCTGTCATTAGC
Chr2B	4954294	4954352	GGAGATAGTTTCCTTCTCTCGCTATCAGTAGATGAAGCTAATGACAGGCTTGAGGATCT
Chr2B	4955176	4955234	TCATCTTCGTCAGGGATAGTACTTCCTCAAAATGGTCAAGGAAATCGTACCTCTCAGCC
Chr2B	4955434	4955492	CCGAGCGCTAAGGCTCTTGAAACCAAAAGCAGGTATTCATTTCCATCCCATAGTGTATA
Chr2B	4955740	4955798	TGAGATAATCCAGCTAATCATAGTGGTAGAAGTTAGTGACGGGAAGAAGATCAGAGTTA
Chr2B	4956440	4956498	TCACCACGGTCCTCCAAACTTAGCTAGCGTTGTTATCCCAGTCCACGAACTTCCAAAAT
Chr2B	4956979	4957037	TTTGGAAAATTCGTGTATCAGAATGACACCACCAATAACCAAGTTTATAGACCGACAGT
Chr2B	4960622	4960680	CACGAAGTAGTTTTCTTTATGTTTCTTCTGTTCATGTAAGGTGTACTGCTAATGAGGTG
Chr2B	4962443	4962501	TTATCAGCAATGTCTGTCATGCTTGTTTTCACGAGATACATATATAAGTCAGTTTGAGA
Chr2B	4963089	4963147	GGTAGGTTGACATGAACAATTTAAATCAATATTGTATAGAGCAGTAGTTTAGTGGATGC
Chr2B	4964062	4964120	ATGGTCTGCTTGGCTCTAGAGACTATTTTGTTTATCTTATCTTTTGTTTGTTGCTTACT
Chr2B	4965169	4965227	GCGAGACAGGTGGCAGCGGGGTCCATCAAGATTATCCATTCGTGAATTCTTTTCTCCCT
Chr2B	5025832	5025890	TATAGTAAAGTTATATATGATTCTGTTGTTGGCTCCCTTCTTACATTAGGATTGTATTT
Chr2B	5032416	5032474	CATTCGATGGGACCGGAACTACACTTCAAGGGAGAAACTAAACGAGGACCAGTTCGCCA
Chr2B	5033132	5033190	TGGAGCAAAGTGTAGACGCGGGAACAGGGTGCAGACATGGGTGTGCGCGTGTTCGTGCG
Chr2B	5066485	5066543	CTGCCATATATATAGAGCTATTTTAGAGTTTGTTTGGAAGCACTTGTATACCTCAATAT
Chr2B	5066785	5066843	CCATCTGTTTGCTCCTTGTAGTACCACATAGTCTACATAACTCAGCTTATCCTTCCATC
Chr2B	5066935	5066993	TCATAGAGCTGCAACATAAAGAGTTAAGAGTCTGGCGCTCTCCCACATGTTTGTTAGTT
Chr2B	5067679	5067737	TACAGCACCCTATGGCACGGTGGTCAATGTTTTCTTGTTCCTACTATGCATGTTCTCTC
Chr2B	5067709	5067767	TAGCTTCTAACATTGTTACACGTGTGAAGTGAGAGAACATGCATAGTAGGAACAAGAAA
Chr2B	5071507	5071565	TCGGAGTTCATGTCGCTCAAGGACCCTAGAATTCCCAATGCATCCCACTCCCTAGGAAA
Chr2B	5071579	5071637	GTATGGCAGTACATATTCTCTCGTCTCCTGGCCCTCCTCTTGTACCACTCTCTTTGGTC
Chr2B	5071759	5071817	TATCCTCTTTAATGTTGGTTTAATTGGATATATAATTGAGGTAATTAAGTGTTGTTCGA
Chr2B	5073890	5073948	TGACTGCATCGAGAATGAAAAGGTCAGAGGGTGAGCGGTGTGGTGTTCTTTATAGTGTG
Chr2B	5075645	5075703	TCTCCTGGCCGTGAAAGCTGCCATAGAAAACATTTCCTCTCAAAGCTCTTGTCGTGGTG
Chr2B	5077529	5077587	AACACATGTGAACGGAGTGAGTCAAGAAATGCCGCTGAATGTCTGAATACACCATCCTT
Chr2B	5077763	5077821	AGGATGCAAGTATCTTCTTGGACTAAAGCAATGCAAACGACATTGATTTCGGCGCCATG
Chr2B	5077955	5078013	ATTCATTCACATTCTATTGCTAATTGTGTAGTCTAGGATGTATTCTATGGAAACGATTT
Chr2B	5078285	5078343	GTCATTGCTATTGGTGGGTTGATCAGCATGCATGTTTGGAGTGAGATGCAGCAGGACTT
Chr2B	5078345	5078403	TTATTTCTTGTCGCTCTCATTATCAGTTCCCAGCCCATTCTCAACAATCACTCCATCTC
Chr2B	5079023	5079081	TCATTTATACAATTCTGACAATATTTTCCACAGTATATATACACACATAAGAATGGTAC
Chr2B	5080807	5080865	AGTGCCATTCGTACTTAAGCCCTCACATAACACTTATTACTTTACAAACAAAGGAACTC
Chr2B	5080999	5081057	TCGGTTTACTGACTCTGTGACTGCAACAAACTCCATAAACATTTTCTAATTTAAAACAA
Chr2B	5081095	5081153	GCACTAGATTAATCTACCTTCTTCCTCCTATTGCTTTCATGACCTCTTGCTAGCATTGC
Chr2B	5093244	5093302	CATCTCTGTTCACCATCAATCCTCATCTGTTGGAGCACGGTGTGGGAAAGGAACCATTT
Chr2B	5101550	5101608	GGAACGTAACGAATTCGCATCATCAGTAATAATAATAACCCACTTTAATTTGGACTGCT
Chr2B	5103750	5103808	GTATATGTAATTTGCCCACGTACAGCCTTGCATGCATGATACTGTATACCATCTGCTTC
Chr2B	5106640	5106698	CAAATGGTTGCCACTCTACAGTTAGTTTACCCTGGAGCCTATTTGTAATCACAGTTAAC
Chr2B	5107001	5107059	CCGACCCATCTACCAGAGCAACAAGCCATTAAAAGCCATTAATTTAGCAAATACGGTCA
Chr2B	5107397	5107455	GACACTTTAAATTTAAACTTATATAAAATTTCCACTTGCCCGTCCTCTCCCTCGGCCAG
Chr2B	5109778	5109836	TTTAAGTATTAAATATAGAGTAACTTAAATATAATTTCTCAAATTGTAAACATGTGGAA
Chr2B	5111829	5111887	CAAATGACACACATAATAGGGCATATATTTGGAAAATGGCCATGTTAATCCGATAGATG
Chr2B	5121044	5121102	GTTCATGTCCCAGTCGTACTAGCTAGGGAGGCGCATGATGAGTGGATTAACAGGAAGGG
Chr2B	5121849	5121907	AATAACAAGGCAACAGGTGACCAACATAAAACATACATGTCCATGAAATTAACAGATTC
Chr2B	5133086	5133144	GGCTGTCACTGTTGATTCGCAAGTTTGGACCTAATTTAATGAATGCTAATCCTGCAATT
Chr2B	5133596	5133654	CCTGCCTCGCTTATTTATATAGGCTCAAACAAGAGAAGCAATAATAGTACTAATTAAGT
Chr2B	5133938	5133996	GGGCGGCCCGGTCCATCTTCATGCTTTGGAAGACCTCCTTACTGACAAACTTTCCTACC
Chr2B	5134642	5134700	CCCCAAACCCAAGCCCAAAGTCGACCCAAATCACTAAATCGTTCTTGTCTACTCAGCCA
Chr2B	5135403	5135461	TTCTACGGAGTGGGATATAGCTAGAATTGAGGGAACAAGGTGATAGCAGAGTGTGGTGC
Chr2B	5135463	5135521	ATGGTATTAGAAGAGCGAGGAGCCGAAGAGAGACTAGTGTATACATACTGCCATTGGTG
Chr2B	5135553	5135611	GGAAGGTGCTAGTTATTTATGGTAAGGAGTGGTTGTACATCATGACATAGATATTTTAA
Chr2B	5135657	5135715	AAAATTCCTTATTTAGCATTAGAATATGATGTGGTTCCTTATTTAGCACTGACAACTAA
Chr2B	5136008	5136066	AGGACGCAATGCAAAACAGTCCTTTCCGCTCTCAATTAACGATGTTAGAGGCCATTTAG
Chr2B	5184576	5184634	GATTGCCCTCTTTATGGCGCGACATATATTGATCACTAGCCACGTTCTAAATTGACTTC
Chr2B	5185456	5185514	TAGATGACCTTATCAGTAGCCTTGTCCGTTTCGCTGTCTGGCTCAAAATCCACGTCAGC
Chr2B	5185486	5185544	ACGGACAAGGCTACTGATAAGGTCATCTATTTACTCAATTACTCTGCATGTAATGGTAC
Chr2B	5185888	5185946	GTTTAGCGTATTTTATCACCTTGTTCCAGAATACCAAAGAGCCAAATCCATCCAAGGTT
Chr2B	5185918	5185976	CTGGAACAAGGTGATAAAATACGCTAAACATGATTTCTGTGGGCCATCTTAACTGCATC
Chr2B	5186032	5186090	CTAAAATGCTGCAGAACTGGTCACACGAGAAAGGTCGAGTACATTAGAATGACACCAAA
Chr2B	5186429	5186487	GAAGATGATTTTGTTGAGAATCGGAGGCAACCTAAACGACTTAAGATTGTAGCAACTAA
Chr2B	5186927	5186985	CAGATATCTAGATTCTCTATTGTCAAACAAGCAACTTAAAAGTGAGAATCAGGAACTGA
Chr2B	5187407	5187465	GTTATATGAATGAAAGCATATTTAGAAAGAACAAAGACAAAGGATTAAGCAAATACACC
Chr2B	5187599	5187657	CCATAGAGTTAGTATTTATACTCTGGATGCTAAGATACAAAAGGTGTCATGCTTCAATT
Chr2B	5187641	5187699	AAATACTAACTCTATGGTAAAACTTCAAAATGTAAAGGAAATGTTTGTGCCTGTTCCTG
Chr2B	5188283	5188341	TGTTGTAGGAAATAGGAATGCGCCTTTACTGTTTAGTTAGTATGCATTAGTCTCACTGA
Chr2B	5188445	5188503	CTTCTGTAACTGTACCTAAGCGTGTAATTTTGTATCATGACTGGCTTTACACTAAATGG
Chr2B	5189705	5189763	GGTAAATTCCATAAGATATTATTCTATTGTATCAGCCTTTTACATTCCTAATATTTCTT
Chr2B	5189963	5190021	AGGGATTAACCTCAGTCTTAGCAAAGCTGAAGACCGTCAACATTTACAGCATTCAACAA
Chr2B	5195411	5195469	TTGAGGAATCATAAGGCACAAAATTCTAACTAATACACTTTCTAATTTTGTTTTATTCA
Chr2B	5195729	5195787	TAGTGCTGAATTCCTGTAGAAGCAATACAAAATTAGTCTAATCATAATCCTAGTAAAAG
Chr2B	5195759	5195817	TGTATTGCTTCTACAGGAATTCAGCACTAAGAACAAGCTGCTTATCACTGGAACACCTT
Chr2B	5196314	5196372	AATTAGCATGGAGTACTCACTGTTTCTGAAGGGGTGACATCTCGACACGTAGAATCCTC
Chr2B	5196708	5196766	CAATTTGCTACATACTGAGACAACCAAATTACATTAAATTCCAAGATAGAACAGAGCGG
Chr2B	5198240	5198298	TATCTCCACCATAACCATGATCGGCACTTTCAAACAAGAATGGATGGTTGCAGCATTTC
Chr2B	5199726	5199784	TTACTTATCTTTCCTATGTTTCTTAATATGGCTCGTTTCTTGCTAGGCCATGAGTAGGG
Chr2B	5200482	5200540	TTCAAGGTTCCTCTTGGTCTCTTCATCAGTCTTGTCTTCTTTGAACAATTCCTCTGCAC
Chr2B	5200542	5200600	GTTTGGACATTGATGAAATTCTTGAGAGAGCTGAGAAAGTCGAGACAAAGGGTGGTGAA
Chr2B	5201425	5201483	GTTAGTCTGATTTGGTTGCACTTCATCTGGCATTGTTTGTGAAGCGATATGTGTGTTGA
Chr2B	5201605	5201663	ATCCGTATTCTCTTTAACCGCTTCCTGACAACCATCAATCAGCAAATCAAATAGCTCTA
Chr2B	5201947	5202005	CCATACAAGAAACAAACTATAAGATCCCAATGTTTTATAGAATGTCTAAACAACTAGGT
Chr2B	5202703	5202761	AAGTTGTATTTATCAAGGAATATGCTAAGTTTAGTGGTAAGAGCTCAAAAGTCAAAGGA
Chr2B	5203393	5203451	GGCCGACTCCACCTTCCAATTGGTCTTGACTAAGTTTCAAATAGAGATCATGCAGTTGC
Chr2B	5203537	5203595	AACTAGGTCTCTCCAGTACAATTCTGAGTCTTTCCATAATAATGAGAGCTCTGGAAGTT
Chr2B	5204107	5204165	CCAAGAGGATTAATCGAGGAAGTTCTGTCGGTTCAGTTTTGTGATTCAATAGAAAAGTT
Chr2B	5204778	5204836	GTATGATGATGACTGAATTGAAATTTTAGTCCTGTATATGAATGATGATGCTCAAACAC
Chr2B	5208134	5208192	GCATCCAAACTTACGGATAATCGGATGGATCATTAAAAGATCTATCTATGAATATAAAA
Chr2B	5208387	5208445	TCCTAATCTCTCTATTGTTTTACACCACAACCCACATCGAGTACCTTGCTTTTGCCACA
Chr2B	5212261	5212319	AAATATTTTGATACATACATTTGGTCCACGATGACACGATAATATACACAACCACAATT
Chr2B	5213872	5213930	GCGTATTGTATGCGATCGACTCTCCTTCTTTCCGTCCACTTCCATTCTCTAGAGCTCCG
Chr2B	5214034	5214092	AACTCTGATGACACCATGGGCCTAACGGGTAGTGACTAGACTTTGCCGTGACGAGAGAT
Chr2B	5215259	5215317	ATCGCGTGTCTCAATCTCCCTCTTTACATTTAATATTTGTGATCTTGTGCACTGCTTGA
Chr2B	5225848	5225906	CCCACCTGCACGTCCTACTGCCTCAGTCTCGCAAACACTAACAACGTTCTCCCTCCACT
Chr2B	5234931	5234989	ATAACAGTCAAATATAATAGCTTTATGGGAATATGAAAATGTATAAGGAACTGATGGAG
Chr2B	5237647	5237705	AAAGAGAGAAGATTCAGACTACATGAGTGTTGAGTGCATGACCACAAATACGCGGCGAA
Chr2B	5239623	5239681	GTGCGGATACTAGTATGGACAATTCTCAGACATCAGCCCCACTTACAGAATCAGGTGAC
Chr2B	5240010	5240068	TCTGACCTGTCTATTTATGTGTCTGTGGCAGAAGAAACTAGCGAGGTAGTTGATCCTTC
Chr2B	5240536	5240594	AAACTCATCGATAATTTTAAGATGTTTGAGCATGCATTGTCTGAAAATTCTGTGATGAA
Chr2B	5240776	5240834	TTTTGACACTCTTGCACCTGTGATTGATGTCTATATTTTAGCTATATTAAAAGTTAATA
Chr2B	5241568	5241626	AAGGGTATATAAATGAAATGACTGTAAGAATAGCAGATGAAGATGAGAGGATATCAAGC
Chr2B	5241695	5241753	CTGTGCTGGTCATTTCTCATCTTATATTGAATGATATGATGAAGGTCTCTCTCTCTCTC
Chr2B	5241755	5241813	CTTGGACAGAGTATATATATGCCCGGTTACGTGATCCTTCAGTGTCAGTGAGGAAGAAC
Chr2B	5253485	5253543	CATGCTGTGGTTCAGTGCTTGCATAGAATTCGAGGACTTTACCATGAATCTCAACCCAG
Chr2B	5254349	5254407	CCAATGGCCTGATCCAAGCAAAGAAACCATGGCAGCACATAATTTATTAGTATGCATCC
Chr2B	5254955	5255013	GTTTTAGCTCATCTTGGAAATTTTGTGAAGTCTTTTGGGAGGGTATCAAATGGGTGATA
Chr2B	5256295	5256353	CTGTGGGGATAAAGGGTGACAAATGAGATCACTGTTCATCTGTCGTACGAAGAAAATAA
Chr2B	5256722	5256780	TCCCTTTCTGGCAAGTGAGTTTTGGTTGTAATAAAGTGAAATAAAATTTTGAAGAGCTC
Chr2B	5257691	5257749	GAAGCATGAATTGTCTCTAGAGTGCAGGTCATCAGAAGGTATTATCCTGTACGATCAGA
Chr2B	5262997	5263055	CACCGTGGCCCACTTTACGTATATCAAGATTTACATTATACAAATCACACATTTAGATT
Chr2B	5263844	5263902	TCTGGAATGTGGACTCTGGTGATACATACTTTTCGTAGCCAGGAAGTGCAGGAAAGTTC
Chr2B	5263904	5263962	TGAATCAGTCAAACCCAATCGTCAACTCCCTGATCCTACGATTAATTATTCCGTGGTGC
Chr2B	5266996	5267054	TAAATACTCCATGTGCCCATAAATGATGCAACTATAGAATTTATGTCGACCAAATGAGT
Chr2B	5302866	5302924	AGTAACTAGGGTGCAGTACACTTCACTGCTCTACTCCTACTGTGGTATAGACGTATAGT
Chr2B	5304096	5304154	TGCTACTGCTGTGGGCTGTGGTGCTTCTTCAATGGATGATGCTGTAAAGTCAAAAGGCG
Chr2B	5304204	5304262	ATTGGAGAGACGAATACTTTGGAACGGAGGAAATAGCTAATCTGTTAGAATCATCAGCA
Chr2B	5305130	5305188	GCAAGAGCCTAATCTGAACTTCTAATATGAAAAGAAGAGTCACTGTCATTCAGATGCAG
Chr2B	5305961	5306019	GGATGGAATGGAGTGTGACGCTAGCAATTCTACATTTTATTAGTGGTACGGTGGTGGGG
Chr2B	5309471	5309529	AAATAAACAAAACAAGCACCCATAACTAACGCTTGTCTCTGGGCTCCGCCTATCCGACC
Chr2B	5309834	5309892	TGCACTAACGCATTGCATGGCTTGTTAACAGTAGAGCTACGGGTTGTCTGCTTCTTGTC
Chr2B	5310460	5310518	GTGTTGAGAAGCTGCAGTGTTTGTCTGATGCTTTTATTCTAAATTATGTATACTTTTAT
Chr2B	5311224	5311282	AAGAGAGGCTAGCGACATATAGAGATGAGAGTGAAGCTTTTCGGCATTTGTAGGTGGAG
Chr2B	5333608	5333666	GCCAGAAGCCCTCAACCAAGAAACAAACGCGAACGATCTGTGGGCTGTGGTCGTGCCGA
Chr2B	5334247	5334305	ATAATCTTCGAATTGGACTCTACATCGGTTTATACGGGAGCTATTATAACTCGTATGAG
Chr2B	5346304	5346362	GCCGGATACTGGAGGACTGAGATTTATTAGCCATATCAAGCCTAAACGACGACCATGCT
Chr2B	5350923	5350981	TGCCCTGCACCGCATCAGAGCTCACAAGGTATCTATTAATACTACACATCACACATGGA
Chr2B	5351877	5351935	TGAGATTATAGCAACAATATACATTCAGTTAGCACATTAACCACATGATACTTATTGGG
Chr2B	5352045	5352103	GATTTACACTGGCTTCAATGTAATGCCCTTACCTCACATTAATAGTGGTTGCTGCAGGT
Chr2B	5352303	5352361	CACAGCACTAAGAAAACTCATCTAGGAAATGTTGAAGAAAGGAAACTTTTGTCATAAAC
Chr2B	5352333	5352391	TTTCCTAGATGAGTTTTCTTAGTGCTGTGAAGGAATTACATGATCAAGACATATGTGCC
Chr2B	5355350	5355408	CACTGATGTTGTTAAGTTGACATTTTCCAAGATCAAGAGTAGGATGTCATCAACTATCT
Chr2B	5355890	5355948	CGGAATTGCGTTATCTTTATCTAAACTATTGTGATACTGGCTTTTACACATCATTCAAG
Chr2B	5356358	5356416	TTATTTTATTCTACAAACTACATATTCAGAGAGAATCCATGAACCAGATCTGTCACACT
Chr2B	5356985	5357043	CCCAAAATAAAGAAAATGATGCAAGACTTCAATTGGATGATACAGGGCCTTATTTTGTC
Chr2B	5357504	5357562	ATTCATCTCAAAAGCAAGGGTGACTGTTTCCTCTGTCCTGAATGGTATATAAATCAGTT
Chr2B	5359598	5359656	TTTGTAGAAACTAATTGGACCATGTTTCTAGTACTTAGGTAGTGTAGAAAGGCATCCAC
Chr2B	5362874	5362932	GCGGAGTCCACCCAACAGCTGCACCGAACTGCACAGAATATTCTTCTCCCATTTGTTCC
Chr2B	5363036	5363094	AGTTCGAGGGTTTGGACAGTAGAAGAGACGGTATGCATGGTTGAGAAATTAAAATTTGA
Chr2B	5364197	5364255	CGATTGTTCATATTCCTAAAGCAAGCACAAGTCCTCTGGTCGGTTTCATATATACTTTT
Chr2B	5364809	5364867	AACTAAGAAATTATTCCGGCTTATAAACGGTAAAACAAGGAGATGACTTGGCTCGGAAA
Chr2B	5365479	5365537	AACAAGCGATACTTATATTTTGTAAAAGCACAATATTTCTTCAAATCATACAACCACTC
Chr2B	5406425	5406483	ACACGCAATGCCAATGGATATGGAGCAAGTCTTGGGGCAACGTATATATGTGCTTTACA
Chr2B	5408453	5408511	GTCCTGACTCCTTTCCTTACACGATTAAAGTGGATTGAAGCCGCATTCACTGTTTCTCC
Chr2B	5408525	5408583	ATTTACCATAGCCTTATGTACGGCACTTGATAACTCGGCTTTACTTCTCTAGTATCAAG
Chr2B	5410282	5410340	TTTAAAGGTTATTGGACTAATATTTACAGTGGTGGATGTAATTTACTCAAAAGAAACGG
Chr2B	5410903	5410961	CATTTGATACAATTGCACCAAGTTTAAGTTTCAAGAAAGGATGATCACAAGTTTATTCT
Chr2B	5411202	5411260	TTTCAATCTTTTCAGTTGGCTTACTAAACATAACTGACTAATAATATTCACACGATATG
Chr2B	5411272	5411330	TCCGAAACAGGAGATTGAAATTTTATAATGCAAAGGTGATCATTCTGTGTAACCTGCTA
Chr2B	5411458	5411516	GAGAAGTTTAATAAGTTAGTGTATGTGGTCAATTTATTCTTTTCTTATTTCCGCGTTTC
Chr2B	5412674	5412732	AGCAAAACTGGGAGCATGATCTGGTTGTGTTCATGTGTGATGTTTTGATTAGTTGGTTG
Chr2B	5412818	5412876	AATGTTGGTTAGATATTGTGTAATAGTTTCACGGTGCGGCTGTCCATCTTGTAAACTGC
Chr2B	5412848	5412906	GGCCATTTTGATGCTACCTTATTATAGTGGGCAGTTTACAAGATGGACAGCCGCACCGT
Chr2B	5413889	5413947	ATTCTAGTATACAAAACTCAAGGATTCATTTATGCACAAGTTAAACACTGACAAATGCA
Chr2B	5414708	5414766	CGCTTAAATGTACTTCTGATGTGAATGGTACTTCTGATGTGAATGGTTGCCAGAAAACA
Chr2B	5415182	5415240	CGAGGACCATGCTACACCTTGGATGCTGTTTCTGAAACGATGAAACAGCGAATTGATCT
Chr2B	5416466	5416524	GGTATCGCAGTGTCCAATCGTCCACTACATTTGTTGATATCTTCTTCCTGATGACGATT
Chr2B	5417532	5417590	TGACCTCCCTCTAAGTGTTGTTCTTAATGCAAATAAATATGTTGTCTCGCTCGCTTCAT
Chr2B	5418707	5418765	GATGAGACATCCAGCATTCCAGCATGGTAGGAGTACTAATGAACCATAAGAAATGAGGT
Chr2B	5419007	5419065	ATTCCATCCACAGACCACAGGAGAAGTTGCTGCCGACCACCAAGTATAAGCTGAGAAGA
Chr2B	5421754	5421812	GATCGACTTGTTTACAACTGACGATGCTGCTATATATGGTGAAACTCTGATATTGTTTA
Chr2B	5421784	5421842	CAGCATCGTCAGTTGTAAACAAGTCGATCCATACTTCACCATCAGCGGCATCAATCAGA
Chr2B	5423989	5424047	GAAAGCCCGGTATGCATGGGAAGATTGGAGGGAACGAGAACGCCGCTGATGATGGCTGC
Chr2B	5427006	5427064	GATTAGGTCATTGGGGAACACATTCAGTCTAATTTTGGCAAGTGGGATGGTGGTCTGGT
Chr2B	5427216	5427274	CATCATCATGTGCATAATCGACATATAAAGATCAATTTATGAAACTAGTTGGGTTAGAA
Chr2B	5435281	5435339	GTTTGATGAGCATTTATCCACCTTATTTAGTTTCTTTCGAGTTGTGACTATGCAGATGC
Chr2B	5435707	5435765	TACATGTACATATTATTCCTACTATGCTTTTGTAGTACTAGACATTAGAGGACTCAGTT
Chr2B	5435803	5435861	ACAACTTAAATGCTCTATATATCACAGTGGTATCCTGTATTCACCATTATATTGAGTGA
Chr2B	5435947	5436005	CTATAGGCCATATGATAGAGCAATTGTCCTGGCATTTTCTGAATTTCATGCTGTCCATC
Chr2B	5436333	5436391	TTTGGTTTAATTACTTAAGACTCATGGATTTTCAGCCTTTTCCCTGGTACCGAATGGCT
Chr2B	5436525	5436583	TCTTGGATTAGATGCATCTTTATGTTAGTAAATTGTGTACACTAAGAGAGAGATGAAGC
Chr2B	5436823	5436881	AATTGAGAAAATAGGATATAGGATATACTACTTTGCTAATAAGAGTGTGCCAACATGCA
Chr2B	5436925	5436983	CCACGTCGAGTCCTCATTCAAATGCGTGCATAACTGAACCGAAGCAATATTCCAATATG
Chr2B	5437075	5437133	TACTGGCATCTACATCCTCATTTCATCCTTTACTCTCTGTCATCCGGGAATCCTTTACA
Chr2B	5437615	5437673	AACTGTTGAGTAATGTACATGATGAATTGATAACATCGTTGGACACCACATCGAGAGTG
Chr2B	5440259	5440317	TTGGATGTGCAACTTTTGATTGTAATGAACTAACATTGACCAACTTCCGCAGCTTGTCG
Chr2B	5441189	5441247	TGCCCTTGGTTGAAATTGAAAAGATCAGGGCAATACTCCTAAGAACAGCAAGTCAGCAA
Chr2B	5441411	5441469	CCAATTCGGCTCGATCTACCACCTTACATGTAGGACCAGGCGAGCAAATTTGTTCACAG
Chr2B	5443328	5443386	TCACTGGCAAGCATCAAAGTTCAAAGAAGACAGATTTAAGAGTTCAATTGCATGCCTGT
Chr2B	5443562	5443620	GTTCTCTAACTTCGAGACTACCTTATCATCTTCATCATTCAGATTAATACCAGATAGCT
Chr2B	5445223	5445281	GTTTGAAAAGAATATGAGCCCTTAAATTAGACCAATCAGATACAAAGTTTCAGGACCTT
Chr2B	5446227	5446285	CTAGTTTCTGGGTGATCACATATCAGCATTGCCATGACTTGTAACCACACTGGAATTTT
Chr2B	5447073	5447131	CGAATGTTTCAGAGTACTCAACAACCCCAACATAACAGTACATTTCAATACAGAAGCCA
Chr2B	5447193	5447251	TGTGACTGAAGAGGAGCTCACGTCCTTCAAAGAGCATAATAATTAATCTACAGATAAGT
Chr2B	5447307	5447365	AGTATTTAAATTGGTAAACAGCTAACACTACCATATTTACTAGCTCACATCCAACAAAC
Chr2B	5450345	5450403	CGAGCAGTAACAATAATATGCAAAGCAATACCGTCGGGGAATGTCTGAGAAGAGGTGCA
Chr2B	5451924	5451982	CTATTTGGTTGTTGGTTTTGGGAAATAACTCTGCTCTTGTCGACAATGGAGCACACGGT
Chr2B	5492481	5492539	TGTAAAGTCATAGACTTAATTTGAAACTAAGTACACATACCTGATCAGCATTTTCAGGG
Chr2B	5509483	5509541	AAGCTCAAAGAGGCAGGATCATGAGTCTAGTTGCTAATTCTCTTGAAGCTGACCTTTCG
Chr2B	5510593	5510651	ATCTGAATCCAAAACTAGGAATTCTTAACGACTGGTACAACCCGACCAAACAACGAACC
Chr2B	5511121	5511179	TAGTATATTATATGAAAACGTGAATATTTTGGTTATTTGATCGATCTAACAGTTGGTTT
Chr2B	5518261	5518319	CTTTGAAAGATAATCTACACAAAAGCTACATTTGACAAGAACTCAGAAGTATGACAGCC
Chr2B	5518577	5518635	GCGTGTTGAGAGGCCAGTCAGAGATGTGATGGAGCCTGGAGTTTATCCAAATCTTGAGG
Chr2B	5522644	5522702	ATCTTTTAGAACTAAGAAACAGTCCCACGAGCATAAGTCATCATAGTCTTTAAACTGGG
Chr2B	5522722	5522780	CTATGATTGCACAGAATGGCGAGCTTAAATGACTTCTAAAGAAAGAAAGGAGAGGGAAC
Chr2B	5522752	5522810	TTTAAGCTCGCCATTCTGTGCAATCATAGTAGATCATCATTTCCCCACAATTTCATGGA
Chr2B	5522899	5522957	AAATCAGAAATGAGCACATCATGACTACTCCGAAGGGAACGCGCCATAGAAATTGAAGT
Chr2B	5523439	5523497	AAAACTGAAGTTATAAAACAGCATCATTCCCAAATATAGCAAAGAACAAGAAAGTTTGT
Chr2B	5523775	5523833	GGGGCTGTTTGATAAGACACTGTTTCTTTCTGAATTATAAGATATGCTTCTATTCTTTA
Chr2B	5523889	5523947	GGGAACAGTGGAAACATATCAGACATACAAGTTAGCAAGAAAAGATTTAAAAGAGAGAG
Chr2B	5524021	5524079	ACCAACAAGTTCAGTGACATCCAGCATTTCCTCATTCTTTGGAGGATCAATAACCTCAG
Chr2B	5525048	5525106	ATGTTTAAGGAAAAGAATCGGCATCCTAGACCCAGAAAGTTATATTCCCAAAACAAACA
Chr2B	5525899	5525957	ACCCACGACTCAAAGATTCCAACTACCACCTACACCCTACAAGGTTCTTGGATTCCATG
Chr2B	5526139	5526197	GAGAGTGGTTGGAGCCAGTAACTCATTGGCCAAACTCAGAAACAATGGTGGTCCGCCGT
Chr2B	5529560	5529618	TTCATTGTATACAAGAAGTTGTTAAAGCTCCAGTTTGCAAATACAAAGCCGTGACAAAA
Chr2B	5530078	5530136	TTAGTTAAGGCAATGTAAAAGCCAAGCTGAAAATGCAAAGCTAACTATGTATTTCAAAC
Chr2B	5534497	5534555	GACATATTTAAGCAAATCCCAACCTTCAAATTTACCTATTAATTGTCTAACTGTCTAAG
Chr2B	5545438	5545496	TTCGTCTGAATGGCCCATTACCTGTATCTTTCTTTCGCCTTTCTGTTGCCCTGTTGATT
Chr2B	5546651	5546709	GGTGAACTACTAATTATAAAGGGTAGCAGTAATCGAAGGGCTGGGGTCAATAATAATTT
Chr2B	5546711	5546769	GACACGGCTCCTACTAACACACAGGCTCATTGTAAATTATTATTGACTATTCCTCAAGA
Chr2B	5546789	5546847	CATTCGGTGTAATCAATCATATAATCTTGGGGTAAGGTAATCGTCTTGTTTCTTATTTG
Chr2B	5547205	5547263	TTCTTCATTCAGAACCGCATCGACCTTTACTTTTGTTTGTGAAATCCGCAATGGCATTA
Chr2B	5547702	5547760	TTAGGAGTTATATAGGACCATATCATTGAATGTTCTGTTCATCTATTAGTACAAGTTAA
Chr2B	5577931	5577989	CCATCACACGAAATTCATAATGTCCCGTGTGCGTCTGAAAAGCTGTCTTCGGTTCTTCA
Chr2B	5578084	5578142	TGATATTCTAATCTACAGCAGAACATATGAGGAACACTTGGAGCATCTCATAGCAGTCT
Chr2B	5578342	5578400	TCCTCAGGAGATCAGTAAGTGGTTTGCAGAGAATACCGAAATGGCGCACAAACCGTTGG
Chr2B	5579430	5579488	GCAACACATTTACCGTCTTCATGGCTTACCCTCAGCTGTTGTGTCTGACCGGGACCGTG
Chr2B	5579681	5579739	ATATCCATACAGCGCTTCAAAGGGAGAGCGGCCAATAACAGAGTGGAAGCTGCAGTTGT
Chr2B	5581280	5581338	TTCTAGGGGTTTTGTTTGTTGCATGATGTCTTGCTAACTTGTGACTTGTCAGTAGAATA
Chr2B	5585032	5585090	ATTTAAAGTGGAATGCTTCAACAGTATACAGTTTGTTAAGTATTTCTAATCCTATTAGC
Chr2B	5585688	5585746	AGATTGTACAAAGAGTTATCAATGATCTCAGGGTTTGGTCCTTTCACACGTGCCAATGT
Chr2B	5586268	5586326	CAAATGCGACAAGGACAAAATCATAGATGCTTATGTAATTGTGGATTTGTGGTTTATTT
Chr2B	5586304	5586362	CGTGAGTCAATCTAGCAAGGACTCTGTTGCCCCAATAAATAAACCACAAATCCACAATT
Chr2B	5588027	5588085	ACTGTATCCAAAACTAGTTTCTTGAATAATAGGTTGCCATGTGAGATATATCCATACCT
Chr2B	5588294	5588352	AAACAGGAAGGCGTACATCTATTGCCATCTCTATAATTTATCTACAATTTACATTAACT
Chr2B	5588390	5588448	CTATGACAGTTTCTTTATATGCTTATGGTAGGCAACATAATTTCTTGTAACCACTAAGG
Chr2B	5589832	5589890	GACTGTGAGATCCAGCCAACTTGTCCCACACTGCCAACTTGTGTAACCATGGGCTTGGA
Chr2B	5593187	5593245	AACCTCTAACCGCAAATAGTTTTCTATACTCTTCTGCTAAGGTCCTGTTTAGTTACCAA
Chr2B	5594340	5594398	TCGGGATAGGTAAGGCTATATATCGGCGGTGCGGCGGTGTTGTGCGGCGCGTGTTGATG
Chr2B	5594682	5594740	ATTTATTAATTTAGGTTAAATGGCTTTTGCTATATATCTTAAAGATAGACCGGCTTCGT
Chr2B	5595366	5595424	TATGGGTGTAGCCGTGTAGATCTTGATTTAACCTAAATGTCTTTTCTTATTTATCCAAG
Chr2B	5595396	5595454	AAATCAAGATCTACACGGCTACACCCATATTTCACATAGTAATAAGAACTAAAGATAGT
Chr2B	5595600	5595658	TAATGATGGACGACACCTGATTTGTTTTCTTTATCTTGTGTCATAGTGTTTAGTCATAC
Chr2B	5595630	5595688	ATCTCCCTAGTTGTTGTATACATGCCTTGTGTATGACTAAACACTATGACACAAGATAA
Chr2B	5595756	5595814	CCAACAAGAAGTTAAAACCACACATAAAACTCACATTTGGTTGGTTGGGCCCATAAAAC
Chr2B	5595846	5595904	GTGGTTATTGTTATGCAAGCTTAATTAGAAAGATGATACTTGATCTATTAACTCAAGTT
Chr2B	5595966	5596024	CGTGTTAAAAGGGTATATATATGTCCTTATGTTAATCTGATTTGAGTTTTATCCGAGAT
Chr2B	5596152	5596210	GTTGATGACTCAGGCTGCTCGGTCATAGACAACTCACATGCATAAGCCAATGGCGGCTG
Chr2B	5596681	5596739	CCCAAGCCATGTCATCTCTCAGTTTGATTTGACCAAGCAACACGCCAATTGCACATGTG
Chr2B	5596939	5596997	TACACCAATGCAAAATATACTTGTAAGCTAAGCCCATCATTAAAGCATCTTGAAGTGCA
Chr2B	5597095	5597153	GATCTCCACCAACTTTACATAATGGTAGATATAGTGTTACACCGATAACAGAGCTAGAC
Chr2B	5597658	5597716	ACTACGTGACAAAGTTGGCCCACACACGTCAAAATATCCGTGAGTTTTCGAAATTTGCT
Chr2B	5598093	5598151	GGAGTACTTGTTAAATCATTTTGTGTATAAAAGTAAACTCTGTCCTAAACGGTGCGAAA
Chr2B	5598153	5598211	TAAGAGGGTGTGATCATGGGGCTTGGAAATGGAGGAGCTAGCTGAACAATGCGGACAAG
Chr2B	5598930	5598988	CAAGCCTTTAGACTTCATTAACTTTGAGTTGAATTGCTTACTTTGGTGACATCATCGTT
Chr2B	5599092	5599150	CACCTACTCGAGATGGGTTATGGTGTTTAATTAACTGGCTATTAGGTTAGGTGAACACC
Chr2B	5600279	5600337	ACGGCACAGCTGATGAAGATTCATTCAGTCGTTTCTGAGACTACTGACCGTTTCCTCGT
Chr2B	5600405	5600463	TAGTCACACGGTCGCGCTGCACAAGGTATATATATTAAAATTAAAACCCGTGCACGCCT
Chr2B	5601928	5601986	TTTTCTTAGGTTTGATTAGAACTGTTAAAAGTATTCACAATATTTATATCTTTAAATAA
Chr2B	5603202	5603260	ATATATATGCTTATTAGTGTTCATACGGTAAGATTTAGATGACACCAAGACTAGTTATT
Chr2B	5604000	5604058	TCCACAGAAAGGAAACAAAATGCACTAATAAAGGGGTAGGTAGGAAGCGTCGAGATAGG
Chr2B	5604240	5604298	GATTATATATAATATACTTATAACTAATCATCAATCCAACTAGCTAACTAACCCGGCCT
Chr2B	5604745	5604803	TACTAGTAGATATTAATGCTTTTCTATATGATAATATTAAATTATTAAGTTTATATAAA
Chr2B	5606776	5606834	TCGGTTGGCCCCAGTAGGAGGATTATATTATATTTCTATATATACACGGAGCACTAAAC
Chr2B	5607988	5608046	GTCGTCCTGTTTGACCCATTCTGTTCTGGATTGATCGGTTCTGTTCGTCAAGCATCTAT
Chr2B	5608294	5608352	TGCAGTCCTGGATCCCAAAGCAATTAAGCGCGAGTGGTAGTACAGTTTTGACTTGTTAA
Chr2B	5609026	5609084	ATGGGGACCAGGGCCAAGCACAAGCAACCAAGCCATCATATACTAATAACAGCTTAGCA
Chr2B	5610232	5610290	TGACTTCCAGCGGGCGTCACATCACACGAGTAAATGACCGTTAAATTTGCAAATCCGAG
Chr2B	5611725	5611783	GTGTAGTTGGATTTAGGGCATATTTGAATCCTTAGCCAAACCTTGCCTCATATTACTAG
Chr2B	5611785	5611843	AAAGGAAATCAAAATTTAGGTGAGTGTTTGGATCTCTAGCACATTTTCTCGTACCATAG
Chr2B	5621150	5621208	AAACCACTACATCAATCCAAACCCAAATTCCTTCTCCACCCACACACGAATCGGCCGAA
Chr2B	5622317	5622375	AAAGAATCAATCAACCAAATAAAGTTTCCCAAGTGACCGAGAATTCATACCCCACAATT
Chr2B	5647366	5647424	AGAGCATCTCCCCTACAGACTCTATCCCACCCACGCTCGCTAAAAGTCAGCAAAATCCT
Chr2B	5648321	5648379	ATCATTAAGATCATTGATGCATATGTTTATAATATATTTCCATGTATAAGTTCTTACAT
Chr2B	5649172	5649230	CTTCTTCTTCCTCGCATCGTATTCCAATTTACAGGGTGTAGCACAACTTTACATCGATC
Chr2B	5649286	5649344	CAATTGAACAATTACGCTAGCATGTGATTATCCTTTTGCCACTTTAATGTTGGTTATTA
Chr2B	5654802	5654860	GTCCCAAATTATAATTTTACTTTAGCTTTATACTACATCAAACCAAACTTTTAGGGGAA
Chr2B	5654958	5655016	CATAATGCACCACCAAGTATTAAAATGGTCTTAAATTTTATAAGGAGAGAAGAGCGGCC
Chr2B	5655412	5655470	GAGGCGAGGCAAGCAAAGGAACCAAACTGACTCGAATTGTCATCTATTTATTCATTGAT
Chr2B	5655538	5655596	GATTTGTTGAATCGGTCTTACGTGGGAAAAGTCAACAATAAATTAAAAGCTAGAATATT
Chr2B	5660413	5660471	AGAACAGTCGGGGACCAGTAGTTTCAAAGATGTAAATTTACTGAACTTATCTCGTTGCA
Chr2B	5668209	5668267	AAAATTTAGAGGATAAAATAGCCAATCAGTGCATATTTTCTCTTGCAAAAGTTCAAAAT
Chr2B	5669000	5669058	GCCCAGACGCGATGGAATGACGGCGAGCGAGAGATGATAATGACGATTGCGCATCATTG
Chr2B	5669180	5669238	TTCGAGCGCTAGCAAATTCAGTTGTCTTGTTGGATTGGATCGTCTTCTTCGCTAAGCTA
Chr2B	5670427	5670485	ATAGAATATAGTACTAGATACCGATAGAGCTCATCATCAGAACAAAAGTATGCTCATCC
Chr2B	5681492	5681550	ATCGGGGACGGCAGGAGCACGCTGTTCTGGGAGGATTGGTGGCTATAGGGAAGCTCGCC
Chr2B	5683251	5683309	ATAGAGAGACCTAGGATATCTTTTGTCAAGTTAAAGGACCGGTCATGATTTTGCCTCAA
Chr2B	5684751	5684809	GCTGATGCCGTTTCCTTCACACTTCCAATACTCATCAAGGTCATATCATAGTGTTAGTG
Chr2B	5685581	5685639	TACCTAAAATTTGTCTCCTATACTTCTTTAGGGATAGAGAAGAGGAGGTTGTCTCGTTT
Chr2B	5687338	5687396	TTTCTCTTTCTGTCTCTGAAGGAAAAGGATGGATTTGCTGAATTCGATCGATGTGCAGC
Chr2B	5690001	5690059	GGGTGCGTGGAATGGAATCATACATTTGCTGGATGGTTTATGATTGATGCTGATTTGTT
Chr2B	5691235	5691293	GGCAGCACTACAACAACATGTATCCATTTGATCCAGTACGAGAGAGAAAAGAAAGCGAA
Chr2B	5691265	5691323	CGTATGTTTCTATTTCTAACTTGATTCTCTTTCGCTTTCTTTTCTCTCTCGTACTGGAT
Chr2B	5691924	5691982	TGGAACCGATGTTACATTATTTCCTCGAAGTTCCAGTACATAAGTATCGTCGTCTAACA
Chr2B	5692816	5692874	CTGGTATGAAATATTTTCTAGTAGAATGAAATATTTTGTATATCTTTGGAGACATATAT
Chr2B	5693181	5693239	GATTTGGGCCTCAGTTCTAGATTATTTCTCCATTTCTCTTCTTAGTCATGGGCCTATGG
Chr2B	5693211	5693269	AGAAATAATCTAGAACTGAGGCCCAAATCGTCCTCAACAGCACTACTTTCAGAGCAAAT
Chr2B	5693265	5693323	TATTGCAGGCTTCTTAAACCAGGAGGAGTCTTTATTTTGGTAAGCACTGTGTACATTTG
Chr2B	5693883	5693941	TGTCTGTAGTCATGTCGGAGGATATGGTCAATGACGGCTATGTGGAGATAGTGAACATT
Chr2B	5693943	5694001	TTTCCTTAATCACATTCTCCGTCCTAATCTACTAATCCAATTCCCTTTCTCTGGCTCTG
Chr2B	5695795	5695853	AAGTGAAGCAGTACTGAAATGGCATGCTCTTGTTATTGATGTTACTCGTCTTCAAGCAG
Chr2B	5700631	5700689	TTGCCGCTTGAATTAATAAGGGAAGCAACACAGATAGAAGAGACAGTTCGCGCCAGGGG
Chr2B	5700817	5700875	CAATGGAAACTAACAAGACGACCAATTTCACTCGAGTAATTGTTGGATAAGAAGAACGT
Chr2B	5701753	5701811	GGTTATGTTTTACTCTATGGTCTGTATACTATGGTTTTATTTCGGAGTGATTGAGGAAA
Chr2B	5702921	5702979	ATGGCTTGATATATACTTCAAAAGGTATCAACAGATGTTTGAGATTTCAAATTCCGACA
Chr2B	5702963	5703021	GAGTGGATCATCGCTGTTCGGGATGTTCGCTTTGAAGGTAATTGTCGGAATTTGAAATC
Chr2B	5706718	5706776	GGCCTCTCCAACAGCCTTACAGTAAACATCTCCATTGCTATAAACAAAACTTAGCTAAC
Chr2B	5707219	5707277	TTGGTATCTTTGAAAACCTTGATCCTCCATAATAGAACAAATAGAAGCACAATGACTAG
Chr2B	5707489	5707547	ACCTCTTCAGCGTCTTGTAGTCCACATAGACCAAGCCAAACCGCGAAGTGTACCCAAGC
Chr2B	5708113	5708171	CCAGTCAGCTACCAGGATGATTGGCATGTTGGTTTTGTCTGTAAGTTCCTGACTCGACA
Chr2B	5712265	5712323	TTTGACCCATATATAATTCAATCCAATCTGCACAAACTCGATCCGACATATATAAATAA
Chr2B	5714684	5714742	TGTCAATTGTCATGTCCCACAAGAAGAGAAACGGCTTGGCGTCGGGAGAACGCAACCAA
Chr2B	5716799	5716857	AGTCTACTTTTCCTGCCAAACTCCCGCCTAAGACCGCTTTTCTTCCCTCAACTTTAAAA
Chr2B	5717602	5717660	GGTAGTCGTTTGGACCGGGTTTTAGTTTTCTTTGGTCCTTTGGGCTGGGCACACGTTGA
Chr2B	5722666	5722724	ATAGTAGTACTATTTTCTTTGGTAGCAGTTAATTAGTGTGAAACTGTGAATATTTTAAC
Chr2B	5725192	5725250	ATGTCCCAAGCGCCGCCAACCATCACGACGCACATACACTAATACAAATTTGGCTCAAC
Chr2B	5725648	5725706	TCTTATCCTCTAGGAATGCACGTTGTGGTGATAGTCTTTCAAAACGAGGGAGTGCAGCT
Chr2B	5730446	5730504	TGTTGTTTGCACTTCCACCTGAGTAATCACATACACATTAACACATATCATTATTCAAG
Chr2B	5737193	5737251	AACACGGCCTGAGGTAAGTCTCGCCTCTCATGTTTCCCATCTCTGTTCGGATTCTTTTG
Chr2B	5737223	5737281	TAACTATCCCGGTACAGCTAATTGTGATAGCAAAAGAATCCGAACAGAGATGGGAAACA
Chr2B	5738333	5738391	AACATTGAATTTCCAAGGAGAAAAGGTATAAATGCATGCTGATTCTCATGCACTATTTT
Chr2B	5738687	5738745	ATACGGTGCAGAGTTGTTTTCCTTCAGGTTGCATCCAAAGCTGATAAAACACAGAAGCA
Chr2B	5738819	5738877	TGAAGCTGCACCATCTGTCGAGATATTTGATGTGGAGGTACGTCTATTTGTTTTCTCAT
Chr2B	5739095	5739153	CTTCACTAGAATTAGGTGCTAACAAGTCTAAGAAATGAAGAAACAAAAGTAGTAGTTGT
Chr2B	5741404	5741462	AAAATTGATACGAAGTTATTCTCATACTGGTTTTATGTGTATCTTAATCTTTTGAATGG
Chr2B	5741665	5741723	ATATGGCCCCGTAATTTCATGAGATGTTTGAAGCTATTAACGTTGTAATTTCATTGCTT
Chr2B	5745848	5745906	GAGAGAGGTGACGCCGACGGGAGGAAGGGAGGGTGAAAATCATGCGACGGAAGTAGCCT
Chr2B	5747377	5747435	ATGGTTGACATAATTGAGCATGATCTAGAAAACATAGTAACTGTTATATTCGCATCTAT
Chr2B	5747836	5747894	ATGGACCTCTTTCAATTGCCATTCCGTACAACTTTTGAACTCAGCTACATTCCATGATG
Chr2B	5750226	5750284	ATATGGAGGCAAAGTCATCAGGTTTGCAGAGTTTTAATTTCCAAGCACAAATACATGGC
Chr2B	5756019	5756077	CACATCTTTGACCTTTTATAGTCTTACTTATGCTGGCAATAGTTATCAGCTTATCATAA
Chr2B	5757664	5757722	AAGACCCATCTCTAAACCTGAACACTGAATAATACCATTCTGGAGGATAACTATATATA
Chr2B	5759622	5759680	TACAAGTACATAATTGTTCCATCTCCAGCTTCCCCTTCCAATCTAATTGTATTTGGAGG
Chr2B	5760204	5760262	AAGAAGACTTTTAAGCATGATTTATAAGTAAGGCTGCAAAGTGTGTAAGTTATAAAGTG
Chr2B	5763086	5763144	CCTCATAACACACTTAATAATAATAATATATTACCGGGACTTGGATGACATCGCAATAC
Chr2B	5763228	5763286	GTCTAGGTCCCTTGAACTCTTAAAATGAACAATTGGATCCCTAAACCTTGCTAAGTGTG
Chr2B	5763360	5763418	TGAAACACTGAAGTAGAGCAAAGAGTAAAATACATGACAAGCTCAAGGTGTAAGGGATT
Chr2B	5763890	5763948	GAAGACATGGTAAGCAAGTTAAATGATGATCTTTTAGTCTCTATCCTGGGAAAAGTTCA
Chr2B	5764226	5764284	TCAGTTGTTACGCTGAGTAGTAGTACAGGTGTTTGGATCCAGGGTTAAGTTTAGTCCCT
Chr2B	5764766	5764824	ATTAAACATCACTTATTCGGTACTGCTATTAGTTTCTATACCTCAAATTTGGCATCTAC
Chr2B	5765162	5765220	GTTATATGATATAACCAGCCATAATTACAATCCATCATCAAATGCTAGCTAACAGAAAG
Chr2B	5765252	5765310	TCTGGAACACTTCACAGATCACCACTTGAAAATTAAATATCCCAGCAACACAGATATGC
Chr2B	5791770	5791828	ATCTCAACTAACAATAAGGAAATCCAAATAAAATCTTAGAGTTTACTAATTTACTAGGA
Chr2B	5792032	5792090	AAAGGACTACATGATGATCACATTCCAAGTTAGTATCCTAGATGATGATTGTTTATGAA
Chr2B	5798224	5798282	TGTCCCTCCTCTTGCATGGATCACAGCATGGTAGGTACTCCTCGGTCTATTATCAACAC
Chr2B	5798614	5798672	CTGCAGGTTCCTCGACTTGGATGTGAGAAGACTGATTCCTTTGTACCAGAAACAGAACA
Chr2B	5799358	5799416	GTTGAAGCAGTGCAGCCTTCCAGGGTAATCTCCTTTGACTTTGTAACTTCAGGCAAAGT
Chr2B	5799909	5799967	TTTTGGCAAAACTACAGGTGTATCTTCTGAGCCAATTAGCCAAACAAATGCTACTGTCT
Chr2B	5800029	5800087	GAATACATGGAACTTTAGAAACCAAAGAAGAGGCACTTGTTCTGTCACACACACTAACT
Chr2B	5800827	5800885	AGAGGCATGCTGTTTCACTGTGGTTTATCTTAGATTAATTTCTCATGGTTTTATTATTA
Chr2B	5800981	5801039	ATAACTTAACCTTATCAAGCTACCAGATGTACAAATATAAGCAAGTTACAACAACAACA
Chr2B	5801155	5801213	TTTCCTGTATATCAACTCGTAGCCTTCGTATATATGACATAGCATGCTATTTACAAGCT
Chr2B	5801668	5801726	CCTGGAAATTCTGCTTGGGAGAATCGGAGGCAGTGTCTTAAGGCGAGTGATTTCAGTAC
Chr2B	5802004	5802062	TGTGCAATAGCAATAAACAGGCCTCAGCAGTACACTCATTTTAACCTTAGAAATGGGTT
Chr2B	5802210	5802268	ATCATTTGCTACAATCTGACAGGTCCCAAACATACCAGCACTGAAATTGTATAACAGAC
Chr2B	5802312	5802370	AAAAGTTTCAAGGATATAAATAATGGTAATGACTCATGATGACACTCCAAGGTTATCTG
Chr2B	5803777	5803835	TCAGCAAAACTGTTCATAAATAAATGGGACCAGTTGGATGCAAAACTTAAATGTTGCAT
Chr2B	5804749	5804807	TGTACAGTGGTGGGTTGCGTCTCGTATTTTCAAGAGACTTAACACTAAGCACATCAGTG
Chr2B	5804857	5804915	GTCGTCTGAAGGGTGTGAGCCATGTTGTTAACCTTAGCATTCCACCATCTTGTCGACAT
Chr2B	5804887	5804945	TACAGTGTTACAGGAACGAAATACACAGCGATGTCGACAAGATGGTGGAATGCTAAGGT
Chr2B	5805266	5805324	CCGATTGAGATAAATCTGAACAAGAAGAAAGGTTATTCCGCTAAAATATCCCACCATGG
Chr2B	5806370	5806428	ATGGAAACGTACTCTCTTTGGTATAGTGGATAGGTCTTCTTATGCATATTTGTTCTAAA
Chr2B	5807356	5807414	AATGACAAGCCAAAACGAGTATCAGTGTGCCAAAAGTAGAATTTTATACTAAATTAGAT
Chr2B	5808095	5808153	CTTGCCGATTTTGATCACTTCATCTTTCAGATAACACCATATATGAAGGCATAACAAAA
Chr2B	5864916	5864974	TCAACACTGTAGGTTAGTTGTGCTGCACTTTAGATGGCGGCTTCGTCTATCCAATGAAA
Chr2B	5865224	5865282	AAGATATTGTCTCTGAGTTACAATGAACTACCTCCCAATATGAGAAGTTGTTTATTGAA
Chr2B	5865623	5865681	ATGCATATACTAATTGAACGGAGATGAGATAGGTTCATGGTTCCTTGGGAGACTGCCAA
Chr2B	5865713	5865771	ACCTACCTGTTCTTCGAGTGTTACATCTGCAGGGATATGATGATTTGAGGATTGTTGAG
Chr2B	5866343	5866401	TGGATATACATGCTCAAAAGATGGAAAGGGAATGTCTTTGTATTCTTGAAGATTTGCCA
Chr2B	5866781	5866839	AAGCCATTACAGCCCACATCCAATGCTATCTTCTGCGTGGCTCTAATTCTGTGCTTGCC
Chr2B	5871938	5871996	TTTTAATAAACCTAGCTTCTTGGTTCTACTCACAAAGTCTCTAGAATAACATCGTCATA
Chr2B	5872160	5872218	AAGGGAACGAGCTCTTCTGATTGTTTGTCCGTTTAAAACCAATGGAGAGGTGGTCCCTG
Chr2B	5872911	5872969	GAACTCAGATCAGATCTATAAAGAACCTGAAGACGAAGAGCAAGAACGCCTATGAAGTT
Chr2B	5880627	5880685	TAGTTCTTTGACTGGCTGAAATGAGTTTGTAATTAGTAGGCTATAAATCCAAGGCTGTT
Chr2B	5881534	5881592	ACAACTGATTGACAAATTAATATCACATCTTGAAAATCAGAGGTTAGTTTACCTATTCT
Chr2B	5881785	5881843	GTGAAGCAGTGAAAATCATTTCTGTATAAAGGCAATAGAAACGGTTGTGCATACATGTA
Chr2B	5882702	5882760	AACAGGAGGCATAGTCCAATCTCCAACATTGCATACACTAAATGACCGGAGATGGGAGA
Chr2B	5882858	5882916	ACCTGGGGTTCCGTAGTGCAAGCGGTGTCGTGCTACCGGATCAAATTGGAAACCTACAC
Chr2B	5882888	5882946	AGTCCCGCTTAAATCGATGGTCTGCAGATAGTGTAGGTTTCCAATTTGATCCGGTAGCA
Chr2B	5882924	5882982	AGACCATCGATTTAAGCGGGACTGGAGTAACACAGCTGCCAGAAAGTATTGTTCGGCTC
Chr2B	5883500	5883558	AGGTCCATCTATATTACAGAATTCGAAACGCCTTAGACATCGGAATGCACCACGACTGA
Chr2B	5883560	5883618	TGCGTCGAATCCGAGCCTAAGCCATTCTAGCATTCGCATGTCTCCTTCAAATATCAAAC
Chr2B	5885858	5885916	ATGATAATCTCACAGCTTTGAAGAGAGATCTGCATGTTTCTAGGATTACTTAGGCTTCC
Chr2B	5886782	5886840	ACAATTTGTATGTGGAATCTAGGTGTGGAATTGTGGAAAATTAAGCAGAGTTTAAGCCG
Chr2B	5908183	5908241	TGTGGTGAATTTGCATTGTCAACTTTGAGATTGCCGTCTGTGTCTCTCGGGTGTGCTAG
Chr2B	5908300	5908358	ATCTGAATTTAAGCTCTCTACTTGATGTGAGTACTCGCATTTTCTAGATTTATTATATG
Chr2B	5910346	5910404	TTTATTTAAATTTAAGAGCAGTAGAAATATGGATTAGAATTACTTGCATGTGTGTTACA
Chr2B	5910735	5910793	AAACATAAAATAACCCTCTAATAAATCTGCATGTAAATCACTCACATCTGTCATTATAA
Chr2B	5911550	5911608	ACCGGATCAGTTTATTTATACATGGGACGACGTGAGACAGAGCGGAGAGGGAAGAAGAG
Chr2B	5913777	5913835	CCCTATGACAAATGAATGAAGGGCAACATAGCTCTTGATTTTCCCTGTGTGTGTGTGTG
Chr2B	5917823	5917881	TTGAAAATCATTTTGATCTTTTGGATTTCCTTGTTGTTTGGTAAGGCCTATTTCTCAAG
Chr2B	5918081	5918139	TACGTGCATTATTTTGTGTGTTTGTTTACGAACTGCTCCTGTAGTATATGCCATTGTAA
Chr2B	5918603	5918661	CTTGAAGGTGTTCAGAGCATCAGAAGCAATATCGAAGTTTGGCAATTCAACATACTGGA
Chr2B	5925021	5925079	GCAGTACATAAATAGCTCGGAGAAATAAAATGATAGTGTTGAACATGAATAATGGTGCT
Chr2B	5925710	5925768	GATATTTGGTTACTCTATTACTAGCATCACAATTGCTTGGTCACAGAATAGGGCTAGGG
Chr2B	5925824	5925882	TGTGTCCCATTTGGCAGGTGAAGATGAACAACTAGATGAGGAGAGAGATCTAATTATCA
Chr2B	5928808	5928866	TCACATGCGTTAATGCCTGATGATTCGACGTTGGATGCTTAGTTTCATATGTCAACTTG
Chr2B	5929691	5929749	ACCGCAGGAAAGGAGGGGACATGCTTCCATGCTTTTGCAAATAGAAACAAGAGCACAAA
Chr2B	5930025	5930083	CAGTTCGTAAGCAAATTAAAGAGCTGGATTGATTGATGAAGACTGAAGAATAGTATATA
Chr2B	5931354	5931412	TGTACAATACGTGCTTCTATTCCGTCGGCGCTTCACACTGTACCTTGGATAGCAATACG
Chr2B	5934530	5934588	AAAATACATGTTTTCTGTTTATGCTTTTGTTAGAGAGCTAGCTTTTGGAGGGGCATACT
Chr2B	5935715	5935773	AAAAGGCAAGGTTCTGGCTATATCCATCACCACTAATATAGAACCAGCATAACAAATAC
Chr2B	5935997	5936055	AGGTAAATTAAATACGCCTGAACATTTGAAATTGTAGTGTCAAACAAGTTAGATTAAGA
Chr2B	5936994	5937052	CACTGGGAACTGGTGGAGCCTGCTGTTAGTATCAGAACTTTGAGGGCTCGCATGGTAAG
Chr2B	5937299	5937357	TAAAACTCCAAAAGACTAGCATATCATAGCTTTCAAAATTACCAGGTTTGTTACATTCG
Chr2B	5937791	5937849	ATATGTCATTTTAGCCTTTCCATTTTGCTGCTAGATATATATTATATGTCATTTTGCTA
Chr2B	5938894	5938952	ATATACTATCAGAAATCTATAGCTCCTTGGTTGTACTGATTTAGGCTCATAAATCTCTG
Chr2B	5938966	5939024	GTCATGTAAAGGAACATTGTTATGCCTCTTGAATAAGCATGCACAATTATTTACAGTAT
Chr2B	5939272	5939330	TTAGTGTAAACCATCTAATTCAGAACAAATCCAAGTTGAAATCACATGTTCTTTGTTGT
Chr2B	5939434	5939492	TACTTATGCAGGAACAGACATAATGATAACACTAGCATCTTATTATCCTTCATATTAAA
Chr2B	5939734	5939792	TATAACAATTATAATACAACAGCAGCAAAGTCTTTCAGTCCCAAGTTGGTAATATTACA
Chr2B	5940260	5940318	ATGATGTTTTGGACATTAACAATAACTTCAGAACACAAGTTTGATCTGCACCACATATT
Chr2B	5940888	5940946	AAGGTTCGAGTTATTGAGTGCTATGCGGTTTGAAATTTCTTGTTTTGGTTACACAAGTT
Chr2B	5942345	5942403	AAGAAGTCAAAGAATCGACCACTACTACCAACCTAAAATATAGTGCATTCGAGCTATTC
Chr2B	5942891	5942949	TTGTGATTGATATCTGGACCAAACAAGATTCTCAAGTCTACATGAAACAACACTTACAT
Chr2B	5949893	5949951	ATGTTTACAGTAAATAAATACCACAAAGATACCATAATAGATTGACGCTTAGCCAATTG
Chr2B	5950019	5950077	CCGAAAGAAATGTCCTGTGGCAATGGTGGTTCTGATATAAATTGTTCAAACGCTGTCCC
Chr2B	5951681	5951739	ATTGTGCCCTGTGGTGTAATGGTTAGCTGTGTCTCTCGAATTGCTGCTACCTTGCCATA
Chr2B	5952323	5952381	GCTCACCTATCACAACAGGGGTGGAAATAGCAATCTAGAATCCAATCACTTCTGTCTAA
Chr2B	5952608	5952666	CGCCCTTTCAGGTAGGTGTGCTTGGTCAAGTTCTGGAAGTAGTGTTGCTGCTTGAAGAG
Chr2B	5952938	5952996	AGTCTTCTTTGCTTGCAAAATAATACTGTCAAAGAACAAGTCGACTACATTTTCACATC
Chr2B	5953064	5953122	GTTAATTACTCCATTCCTTTCGTCTTTTGTGTATCCTTTCAATTGAAGCTGGCCTTGGT
Chr2B	5953340	5953398	GGAAGTACCGTAGTGTTGCATATCAGGTTGACGATTATCATCATTGTTCCACCTCCACT
Chr2B	5954682	5954740	TCCTTTATACAATGCATCTCACTTCATTTAAGGCTGTAATGGTCATTTAGCATATTTTC
Chr2B	5954922	5954980	CTTCCTCTGGGGCTCTTCACACATTGACTTCTCTTGCATTTCAGTATCATACTCCACAG
Chr2B	5955408	5955466	GTTTGTATTTTCATTCTCCATGTTAGCAATTGCATCTTCAGACCCTTCCAACCCTTCTC
Chr2B	5955660	5955718	TATGTTAGCATCGCCAGGCTTCTCTTGGGATGACACAAGAAAGATGATCCAATGTGAAA
Chr2B	5955906	5955964	TGTTCGTGGCAGGGGTAGAAATAAAAGGATGTGGACAGCAGATGAAGACGACGAGCTTG
Chr2B	5955936	5955994	TCCTTTTATTTCTACCCCTGCCACGAACAATTCTAGGGCCTTGACTGTGATTCATCTCT
Chr2B	5957915	5957973	GCTGGTATGACCCGACACTCTCATGTTTCATACTGCTTTGGATCGTGACCTTTAGGGAC
Chr2B	5960165	5960223	ATGTTTTCCAGAGCATGAATGTTCTTTGTTGAGAATGAAGCAGCTTGATTTCCTCTATT
Chr2B	5960361	5960419	AGGTGATTTCCTTATATATTGATATGTTGTATTATTAGTAATTGTCATGTTTAATTATT
Chr2B	5969385	5969443	AAAAGCTTTAATTGCCAAATATGAACCCCAGTTGTTTGCACTTTTACCGAGAGCATAGG
Chr2B	5969499	5969557	CTAAATATAGAGTGAAATGACTGGAGAAACAATCAAGCAAGCATATCAAAGTGAACAGT
Chr2B	5970759	5970817	ATCATTAACCAAGCGGCAAGCCAATCAACCGGTAGAGAGCCATACCCGACGAGGCGGCG
Chr2B	5971083	5971141	GCAGGCTACTGAAGGGGCCACTCCGCAAATTTTATGAGTGATAATCCAGGTCAACAAAA
Chr2B	5971719	5971777	GAACACTATAGCGCAATACTATAAAGACATACCTTAATTTTCATAAGAAGTGGAAACAA
Chr2B	5971797	5971855	TTGATGAGTTTTGTTCTAATAGCCAGGGTCAAAAGGTGGTGTTAAAGCTGTGATTCTTT
Chr2B	5971911	5971969	GGGGAGGAAGTACTATATTAAATTGATGACCAAAGAACTATCCAAATCAGGGAATTTCA
Chr2B	5973111	5973169	ACAATGCACACATACATACAGATAACAAAGTCAGACATGGACATAGTCTGCTGCTGTAA
Chr2B	5973888	5973946	AAGCCATATTTGAAAAGAAACTAATCTAAAATTCTATTATATTTCTATATAAATTCATA
Chr2B	5974344	5974402	ATAGGGACCCAATCTCCAACTTACCTGATGAAGATTGAGAGTGGCTTTGTAACATAGTT
Chr2B	5974464	5974522	TGTGGCTAAACAAACTGATCGATACACCGGGCATTCAAACAGGGAAAACTGAAGCCAAC
Chr2B	5974566	5974624	CTAGCGCTAGGCCAAACAGAATCGAGCTACTCTACTTGTGGATTCACTAATCGACCACA
Chr2B	5985913	5985971	TAAATTGAAGTTGTATATGTAATTGTATCATCATGCATTGTAGAAAGATCCTTGAAAAT
Chr2B	6005649	6005707	TTACAGAGATGTTTATAATCTGATTGTAATTGTATATTTGAGTAATGAAGCTTTTGTTG
Chr2B	6025941	6025999	GCCAACCTGCCCGCACACTCTATTCATCTTAGTTTGTTTATTAAAGTACTCGAGCGTCA
Chr2B	6031555	6031613	AGTCAGAGCTAGAGGTTAAGTGCTTTAAAACTTGAGATGAGGTACATAAAATCAATGTG
Chr2B	6031835	6031893	ATCGTATTAGAGATCGAATCAATGTTTTAATAGGATGCAAACGTACTCTTGGTATCGTG
Chr2B	6039088	6039146	AGTTAATCTAAAGCCACAGATGATCATAAAATCCAATGGTGCTAGAAAAGTCTTAGCCT
Chr2B	6039553	6039611	ACGGAGGGAGTAACACGTATAATAAGTTGTCTTTTAAGTCGTCTCATAGTAATTCTAAG
Chr2B	6039586	6039644	AAACATTCCTTGGTTGTATGCACAAATTAAGACCTTAGAATTACTATGAGACGACTTAA
Chr2B	6042755	6042813	CAATTTAGCTTCACACAAATGCCCCAATTCTCTTCAATAGAACATATAATCCATTTAGC
Chr2B	6046428	6046486	ATCTATGTATCTGTTGATTGAGCGAGATTGATTTTGGTCATGTATCTCTTATTTGAGCG
Chr2B	6060689	6060747	TCCGTCCGAAACAGTATACATTCTCTTGTCCATCTTGCATACCATCCGAGCCCAGACCC
Chr2B	6062739	6062797	GGTATGTTTCTATTGTATCGATTCATTTTGTTTCCATTATCATGCTAAGTTGATTTTCC
Chr2B	6064354	6064412	CATGGTTATACTTCGTGTTGCTATCTATATGGCCGGAAATTCCTGTTCGAGTGGAGCTA
Chr2B	6064726	6064784	ATAATAACAGTTACTAAAGACAGAACTAGAGAGTACCATAAGGATATATCAATAATTGA
Chr2B	6064786	6064844	CCCTGTTATGGTATTCTGTTAGGATATATACTGCTTTCCGTTTTAATTTGCCTCAAGAT
Chr2B	6065849	6065907	AGCAATAACTGGGCAACCAACCAGATGCAATGAACTGATTTACCACTTAGCATTTACCC
Chr2B	6066413	6066471	AGTGGAAGCATACCATCATTCCCAACCAAGAAGCCAGCATGTACTCTCCAACACCAACA
Chr2B	6066593	6066651	CTGGCGCATACTATATCTGGCTCATTGAAACTTTGCTTTGTAACTATCTGCTACATTGT
Chr2B	6067010	6067068	TACTCGATGGGTGAGTAATACTAATGATGCATTATCTCAATTGCTGCATTGTGCTTGTG
Chr2B	6067468	6067526	TTCTTACATGTGTGGTGGTATATCAGTGTGTTGATTAGGCCGTGTTTGATTTTGGTGGG
Chr2B	6068286	6068344	GATTTATACATAAGTCCTAGGAGATTTTAAACATCCTTGCTTTTGGTTTCTGAATCTAC
Chr2B	6069150	6069208	CCATATCTTTGGTGAAAATGCAATTGTAGTATTTAGTTTTCTGACGTGCCCAAGTTTCG
Chr2B	6069680	6069738	ACCAATCCTGCTACTCCCACCATCCACTTTAATTTTATCTAATAGCTTTAACGACGCGT
Chr2B	6076539	6076597	CTTAATAGTTTGTAGTAGATCCATATTTCTAGTAACATGGTTCACTTTTAGCGAACATT
Chr2B	6113672	6113730	TTGTAGATATTTGGTCCTAGATGGAATAAGGATATCTTCTAATGGAAATTCATCTATAA
Chr2B	6132377	6132435	CTTTTATTTAAAACATAGGCATTTCCAATTAATCACGCATACAAACATATAGCTAAGGA
Chr2B	6140668	6140726	AAAAGTATGCGCATTCCCGCCTTCCCGGATAACATAAAGAATAGCAGGTACACTCCATA
Chr2B	6142060	6142118	ATCATGTGATCAAGCTTTTCTAGTTTATTTTCAAATGTGCTATTTCTGGGATCTCATTC
Chr2B	6142204	6142262	CCAATGAAAAGAAGGGGAAAGGGGATGAAATGAGTTGATCACAGGTCAAAATGAAGCAC
Chr2B	6142910	6142968	TCTCTTGTATCATTTATATTGCTTACAGATTTGGGGTAGCATTCTAGTTGTTGAATTTG
Chr2B	6143336	6143394	ACAAATAGATGATCCGTGACAACTGCAATAAGTTAAAGTTACATTAGTTCAGCAGCAAC
Chr2B	6143456	6143514	GATGCTGAACCTGGTATATTTGCTATTCTGAAATTCTTTATTAGTGAAAGTAGGATTAA
Chr2B	6143588	6143646	GACGCTAGTGTTACTTAAATCAGTACAAGTAAGTCCCTATCTTTTGCTTTAGGTTGAGC
Chr2B	6143792	6143850	TTGGATGCATTCGTTGGGAAGTTCAGGACGTTGAAGCGAACAATCCCTCAGGTATACAA
Chr2B	6144378	6144436	AGGAGTAAGGTGGACCATATCAGCAAGAAAACGTAAGGAGATAGCACTGATATTTCTGT
Chr2B	6145075	6145133	ACTATTTCATACTGACCTCATACAAGGAATGAAGACAATAATATGGAGCATAACCCATG
Chr2B	6145507	6145565	TGGAAGCTCGCGATATTATGGATATGTTCTCCTTTTGCATGCCTGACCTCTTTGATTCT
Chr2B	6145885	6145943	CATTGAACAGTGCTAAATTTGATTCATTGATGCGTGATCTTATACCATCTCTGCAACCC
Chr2B	6145969	6146027	TAAAATCAGGCAAAGCTCCAAAATCAAGTCCCGCATATCTTCACTTATCGGCCCATCAA
Chr2B	6146437	6146495	CACCCGAATGAACTGAAGAGCCTGCTTCCTGTAGAAAGCTTCCATACCATTGCCTTGCA
Chr2B	6147592	6147650	TTTGTTCTTAAGAGGTTACCAGTGCATGCAAACAAAGAGCAGGAGGAGACAAATCATGT
Chr2B	6148336	6148394	GATAATAAAACGATTAGATTTTCATGTCAATATACAAAGTGGTACAGCTAAAAGAGTAC
Chr2B	6148876	6148934	ATCTTGTTAAGAGATTGGTAATTTTGTAATGATTGTTTCTAAAAGCAGACTAGAATCAT
Chr2B	6149437	6149495	ATTGTTTGAGCTGGCCTTATTCCAAAGAATTTTCGGGTTATACTGCCTGCATATATTTT
Chr2B	6149611	6149669	ACAAATTGAATGGTTGTTGCATAGCATTAAATTGTCGATCTGATTTGTATTGTGTGTCC
Chr2B	6150652	6150710	CAAAAGCCTAATACTCTGGCAATTGACTCCTGCATATTCGATATGTGTCCTTCACTGTT
Chr2B	6150850	6150908	GCACCAACTTCATTGCGATCATGTCTTAAGTAATTCAGGAAGCATTTGATAAGCCTCTT
Chr2B	6151102	6151160	GATCTTGCCCATATTGTTTTGACTGGAAAATGTTCAGAAAGTGGTTAAGAATAGTTTTC
Chr2B	6152482	6152540	ATATGTGATATATTCCAACTTGTGCTTGAGAAATTTTAGCATATTTCATTTATGGATAA
Chr2B	6152830	6152888	AGTGGGTGACAGATTCCCAAGTAATTTCTCCAGATAATTGAATTTAACATTGGCATTTG
Chr2B	6152938	6152996	AATATGATTGATGTTATTTCGGATGAAGAGACGGGGTTGTTTCTCCAAGACTTTGTTCA
Chr2B	6153148	6153206	TTCAAGAGGAAAAGCACTGAACACCATCTTGAGCAAGGAACAAAGTGACTTTCCAGCAT
Chr2B	6153651	6153709	CGTCTCTGAAGTTTTGTTTAATCTTGTCTATAAGCTCTGTGTTCTGTTACCATTTCAAG
Chr2B	6153753	6153811	TTCATGTTAGATATGACAGTAGAATCTATGGTAGGGCGTGAGTTAACTGATGAATCCAG
Chr2B	6153783	6153841	ATAGATTCTACTGTCATATCTAACATGAAGACTGTCTTAAAACTTATAAGTGAGAGGGT
Chr2B	6154101	6154159	TACTTGCAGCTTCTTTATTCACTTTGTGCAGATTCAACCAAGTAAGGATATCTCTACAA
Chr2B	6154173	6154231	GAAAAGCCAATGGATACCTGCAGGAATAGAAACCATTAAAGAAAAGATTACAGAAGACT
Chr2B	6155231	6155289	CAGGCACAAAATCTATTTTACCAGGCTATGATTAAAGCTACTCAGGGAACATACAATAA
Chr2B	6155261	6155319	CAAAGACACATTTCAGCCTTTGGGACAGTATTATTGTATGTTCCCTGAGTAGCTTTAAT
Chr2B	6156671	6156729	GGGCTTCACTTCTCTGTAATGACAACAACAACTGAGGTATCCATGAAAGCCAAACCCAA
Chr2B	6157275	6157333	TTGGCTAGATTAGTATGTTTGCTTCTAAGAGCTTCCATTATGTCTTTTGCAGCATCAAA
Chr2B	6157647	6157705	GGAAAATTCATGAGCTTCTATAATCACAAGTATATATTCACCACTTTCTTTCTTTCTAA
Chr2B	6158415	6158473	GGAGGCATGGCAGTAGCTTTCGACGGTTGACACTCATTGGTTCTGATGGTTCACAGCGC
Chr2B	6158757	6158815	GGTTCGGATGGTTGAGGATGATTTAATGTATAGCACTTTTCTTGAGGTGTATGAAATTA
Chr2B	6158823	6158881	CTTGATTAAGCTGCTCTTTGAAAATTGTAATAGGCGAGTCAGCTTCTCTATTATGCCGT
Chr2B	6159063	6159121	CTTCATGTCGTATATGCTGCAGATTGGTGGCAGGGCTCCTAACAAAATTCTGTTTGCTA
Chr2B	6159177	6159235	TAATCGATATTTCTGAATACACCCCAAGGAAGATTCTGATTGTTCATTTATTCCTTTGT
Chr2B	6159549	6159607	ACCTTGTGAACAGCAAACAGGATTTCCAATTCCAATGTCATAAAAGTAATTTATCCCTA
Chr2B	6160408	6160466	GTGTGCCTAGTAGTACCTGGTAGTCTTCTCGTAGATACATACTGTACATATTTCCTTGT
Chr2B	6178216	6178274	AACTCCTTGTTGCTTTGGTTAGAGACGTCATTGCATGATTTATTTGACCCGACTCAATA
Chr2B	6178546	6178604	TTGCACATACTCTCCATAGATAAGATTTCACGTCCAATTGATTACCATGGTCTTTTCCC
Chr2B	6178606	6178664	AATTCATTAGAATATATAGTAGGTTCTCGATGGATGATAGGTATTTTGAAGGTCGACCC
Chr2B	6182733	6182791	GGACACGTTGGTTCGGCCTAATCAGACAGCTTTCATTCGACGACGTTGTATACACGACA
Chr2B	6183118	6183176	ACGTAGAGGCTTACTCTGAATGGTAGCGTGGCGACCCCAAGCGGTGACAGAAAACCCTA
Chr2B	6186468	6186526	CAAGATGATCACATTCATGCTGGAGGATGCGTGCTTGCCATCCCGAAGCCTGTACCTTA
Chr2B	6187080	6187138	GCCTTGGGAGTTTGATTCCTGGAGTTTAATCACCAATGGCACCCAATTAGTCGCCAAAA
Chr2B	6214308	6214366	AACTATTTGCCTTAAACAATTGATTTTACAAATTGCTATGAATCAGACAGCAAACATTT
Chr2B	6214470	6214528	GGTACATCCTAAACAGCTGATTATATGGAAGAATAAACATTCTCGGTACATGATGTTAA
Chr2B	6215474	6215532	GTAGTATTCTTTACATGCATGGAGAGAATAAGAACTGTAATATCGTGGTGATTATCTTG
Chr2B	6216328	6216386	TGTGCCATGTCAGAGAAGTATTTGACAAGAAATCTGAAACCATGAGGAAGGCTTCATTC
Chr2B	6216790	6216848	TCTTGTCTATTGCATATATTCCATTTCAGGTCTGTCTACATTCTGCTTCACATGCTGCA
Chr2B	6216880	6216938	AATACAATCATCCTAAGCAGTAACCATAAGCATTTTAAGTGTATATAATCTTCTCACCT
Chr2B	6218356	6218414	TAGAACAAGCATGCCAGGCAACGTGAAGTATTACCCTAAAATCATCAAATTATACTTGA
Chr2B	6220059	6220117	TCCCTCATTTCTATGTTAATCAAGAAGAACCTATAATTGCAACGTGGTTTATCATAGCA
Chr2B	6220155	6220213	ACAGAAATTACAGTCTGGAAGCTGCATTGAGTAAATTTTAGAAAAGGACTAGCATCATG
Chr2B	6223684	6223742	AGCTGGTTCTCATCTGCTCTCTCCTCCTCCATTATTGTACCGAACCGAATCCTATTTCA
Chr2B	6223996	6224054	TCAAGTGGGAGAACAAGAAATCAGCCTAGACAGTAGTTATCTGTTGCAAGCAGAAAATG
Chr2B	6246995	6247053	TGACTAGTACGAAAATCTAAGACGACACTTAAATGGGAATTGAGGGAGTACTTCGACCA
Chr2B	6255161	6255219	TACAATAATAAGACTCTCACATATCGGTAAAATCTCTGAACCTATATCTTATCATACAC
Chr2B	6257140	6257198	CGCGCCAAATCCCAATCCCATACCAACCACCAAGCTAATTGAACCCAACCAACTGAACC
Chr2B	6258859	6258917	TTTGTTACATTGAGGCGCATACCTTTTGGAATAAGGACACAAATAAGCCAAGTTTTCCA
Chr2B	6258889	6258947	CCAAAAGGTATGCGCCTCAATGTAACAAAATCCATGTGGGCTCTACAGTATTACATTTA
Chr2B	6259363	6259421	GTATCGGACCCTATGTGCTAAGCTGAAGATATTAACAGAGAGCGTCATCAGAAAATCAA
Chr2B	6259645	6259703	CAGAGAAAATAAAGGAGCCAATACATACCTGATCTTGCAATTCTGGGAACAAGACAAGC
Chr2B	6259711	6259769	CTATTTAAGTTGCTCGCTTGTGATATTAACATTAATGAATGGTTGTTGGTGTTTTATTA
Chr2B	6260133	6260191	TTCAAAAGGTCTATAACATGCGTACCATGTTTCAAAGAACATCGCTGCAGAAGAGGTCC
Chr2B	6260248	6260306	TGTGTGTGGAGATCATCATGTTTTGAAGTTTGATACTGATTGGTCTGTACATCTAGCCA
Chr2B	6261094	6261152	GTACCTGAGAGATCGAGTTCCAAATAACATCAGAAGCTTCAAAATTTAAAACACAAATT
Chr2B	6261196	6261254	TTCAGATCATTCTTTTGGTGAGGATGATCTTAGGGTTTGGGAGATGAAGGTTACTGCTG
Chr2B	6261226	6261284	GATCATCCTCACCAAAAGAATGATCTGAAGGGACAGTTTGGCGAACGAAAATCTGGCAC
Chr2B	6288831	6288889	GTCTGAACCTTTCTGCACACGAGATAGTTCAAATGGCAATAGAGAGTCGTCATTTGATA
Chr2B	6289070	6289128	TACGCGCATGAGGGATCAATGACGGACCACACGTGTTTTAGTTTTACTAGCCCTGTTCT
Chr2B	6290715	6290773	AGCCAGTATCTAACAACACAACCACCACTCACGCAAAGAAAAGAATATACTGTGTATTT
Chr2B	6290967	6291025	TTCATGGCGCTCCCCAGACACCGTACCCTCTCCGCTCTCTTCCTTGACCACGATCGAGT
Chr2B	6294097	6294155	CACTTTGAAGTATAGACCTTATATGTTCTCCAGTTTTGTAAGTCTCTCTCACACACTCA
Chr2B	6294275	6294333	TCGGTGAAGTCTCGACTCTGAATTGAAGATGAAAGTGAGTGTGTGTCCGTTTTGGCTAA
Chr2B	6295501	6295559	TTTATAACATCATGCACAACTTTCAGGATGTTCAGCCGCAACAACAGAACATTTTATAA
Chr2B	6295807	6295865	GGATTCTTATGTTCTTGTTGCTTCGATAAAGAATATTGATATACATAGGGCCCCAGAAG
Chr2B	6296129	6296187	CGCTGCAGGAACCTGAAAGTTGCCAAATGAAACTAAAACTAGGGTTGATGCTTCGACTA
Chr2B	6297389	6297447	AGGTCCTGGGAGACATCACAAGTAATTATGAGACGAGGAAGGTGGCTGCAGGAATTATT
Chr2B	6297521	6297579	GGAGCGAGAAACACTTGCACTTGTACTACTGGAGGGCTGGTCTGGAGTGAGAAACGCAT
Chr2B	6298475	6298533	TACTCCGTCAACTTTATGGCTTGTTCAAGTATCACTCTCCTGATCCCAAGGCAATCAGC
Chr2B	6311867	6311925	GGATTCCAGGTTGAAGGTCCGCTGGCTGCTGCTATCGTCCTATCGAACAAACTATGAAT
Chr2B	6313318	6313376	ATCTTAGGAAGAAAGAAAGTAGGAAAGGACAAATAAAGTTAGTTTGTTTTATTTTATAT
Chr2B	6383256	6383314	ATTGGCATAAATCTTATAGTTGCTTTTGTAGACGGGGTGTTTGGTTCCTGGACTAAACT
Chr2B	6384600	6384658	GCAAAACTAGTTCCCAGATTATGTTCTTATTCTCACAGCATTACCAGTACAAAGCCAAA
Chr2B	6384804	6384862	CCTGTTTCTAATCTATATGTTGGTTAGTTGTTGTTTATTTCCAGGCTTGTATTAATCTA
Chr2B	6384834	6384892	AACTAACCAACATATAGATTAGAAACAGGACCTTTCACAGTCCCCGTGTAAGTTCAAGA
Chr2B	6385770	6385828	TGAGTTATGCCGTGAGTCTGACATGTGCCCACTAATAATCGACCAGAGATGTTGCAGCA
Chr2B	6406628	6406686	AACTGTCTTCTAGATGATCTCTAACCATGTGAAAGGCATAGTAGTAGTTGAAACCAATT
Chr2B	6407725	6407783	CCATAGTACTAAGCTTAGATCATTATATAGATATTAAAAGCAGTCCTAATTGTTACACT
Chr2B	6407755	6407813	TATATAATGATCTAAGCTTAGTACTATGGAATAAACATCCTTTTACGGTTAGGTTGTCT
Chr2B	6410455	6410513	CCCGAACTCCGTTAACACCATGGCGAGGCTACCATACCCAACTGCGACGAGGGTATTGA
Chr2B	6412160	6412218	AGGCACTTGTTCAGAAAAGCACAGGAACACTTTCTTCATACCAAAAGATCTGAAGCGAG
Chr2B	6412232	6412290	GTTGGTAAACTTATGTTGCGTTCCTAGGACGGTTACCTAAGGAGTAAGGACTGCACGCG
Chr2B	6412696	6412754	AATTTCGCTTTTACTTGAAGACATGTTAACTAAGCTCATCAATTGCTCACTTGGCAGGA
Chr2B	6413182	6413240	TTCAAATCAATTCCTATTAATCCGTAACATCACAGTCAGAGGAATACAATGCTAAATAA
Chr2B	6413374	6413432	TCTGCTGTGGCGGAGGTACTTAGAGGCAGTAAACGTGATTGGCTTCCTTGACTCGTGTT
Chr2B	6416574	6416632	TCCTGTTATATTTTCATATTGGCCAGTCTCTTACGAAACATATCTGGATTATTTGCTAC
Chr2B	6416640	6416698	CCAAAATCCTAGCTAGATCCACTGCTGTCGGGTGTGGGAAGGAAAAGAAAATGACCATA
Chr2B	6417772	6417830	TTTTGCTTCTGTGGTTGGCAAGCGGCATCGTGGGCGGTGCTCTGTCGGGGCGAAGGGGC
Chr2B	6419620	6419678	AACTGACAATCTGTAGCCGTTCGGGGACTTTTACCGATGAAACTCAACTAGTCGGACGC
Chr2B	6421966	6422024	CTACGTCCACACAACAAATCATCCCACACTGAGTAGCCACCCCTCCATGCACCCATAAA
Chr2B	6430580	6430638	TCTACCTCCTATCCTACTAGCCAGCCGTACGTCTAGACAACAAACCCAGCTCTGCACAG
Chr2B	6430748	6430806	TTCTAAACTGAGAGATCAAGACTTCAAAAGGACACGAAATGGCTTATTATGAACTACAT
Chr2B	6430778	6430836	TTTTGAAGTCTTGATCTCTCAGTTTAGAATTGCTGAGAAACGCATCATTCAGAGACAGA
Chr2B	6431233	6431291	GACGTCTCTTTATATAAACCCTCTACACAAGTCCATCACACACCAGCATCTTCAGTTTC
Chr2B	6431813	6431871	TTTGATGGTATACAAACATGAAATAAGAAGACCAACATGCAAGAACAACATTTCCAAGC
Chr2B	6432069	6432127	TAAATACTTCTTTTGATGTCACGATTATACACATACCAAAAGATGTCACGATTTCACGT
Chr2B	6433379	6433437	TGTATGCCTAAGCTACTTTTCTCATATAATAGTACAACGTTGCATCTTAATGAATCTTT
Chr2B	6434266	6434324	ATTGTTATGACCTATTCCTTCCAATCCCAAATAAGTGATGTTGACATGGTCTTCGAATA
Chr2B	6435401	6435459	GAATATAGGAGCAAGATAGTAAAAGCATGCAACCTGTTTTCCTAAATAATCAATTGTTG
Chr2B	6435805	6435863	CAGTCCTATTCACAAATACCATGGCATCGATAATAACCAATAAGATTACATAGACCAGA
Chr2B	6441157	6441215	ACGGACGGCACAAAGCAAAATCACATGGTGCAGAAAATTTTGTTGGAATAAGCTGTCAG
Chr2B	6441397	6441455	TAAGTCAAGATGAAGTACAATAGCAGCTGCAGTAATGACTATCAGAATTTGAACTATCC
Chr2B	6442055	6442113	CTTACACTGTTTATTTTGATTTGATTTAATTACGCAGCTCAATATTAACCCCTTTGCTT
Chr2B	6442439	6442497	AGCGCTATATTCTGTGGTACTTCTGTCACTGTAACCGGTAGTAGAAGCAGTAAATAGAC
Chr2B	6442901	6442959	CCAATATTTACTTACAAGCAAGTTTCAGCGCAAATAGCTAGGGTATCAATTCCTAAATT
Chr2B	6443123	6443181	GAATAAGCTGACTTCCACTGACATGCGCAACATTGGTTTCATTGACTGGTCTGAAATTT
Chr2B	6443585	6443643	AAATATGTAGAAGAAACACAAGACGACTTTAAGGACCACGAAATTAAACCAAGGCAGGC
Chr2B	6444763	6444821	CTGTGTTTGCAAGGTTCGTTGGTATGGACATGTCAGAATGGATGTACCGGACAACGTTC
Chr2B	6444925	6444983	CTTGGGTGTTTCATGGTCATCTAGTCGCGTGTGGTCTTGCAATATGTTGGGTGCTGGGT
Chr2B	6445225	6445283	AAAGTGAGATGGTCGTATATATTATCTCAAGAATCCGGCACATAGTTAAACTTAGAAGA
Chr2B	6445387	6445445	GTCTTTATGATCAGAAATACCAAAATTCCTTTTAAATATGATGCCACTTAAAACAACCT
Chr2B	6446659	6446717	ACGTGAATACCATAGGGGAGGAGCCAGAGGTGATGAGTCCTTTGAAGCCGGGAAAAGAT
Chr2B	6447607	6447665	CTAAATCATCAAGCTCACACACCTCTAGAGCATTCTTGAAACGATCTATATACACCTGC
Chr2B	6447781	6447839	TGTTCAAGTTAGAAATGGTGACCCGTACCATTCAGACCATAGGCCGATTGTGGTGGAGA
Chr2B	6448063	6448121	AAACTCCACACTGCTTCTTTATTCAGAGAATCATCACTAATAGGGGCTTTCCTCCATTT
Chr2B	6448772	6448830	GAGTTCATAAGCAATGAGTATATTATCTGAGATCAACCTTCCAGGAACAAAGGCACTTT
Chr2B	6448930	6448988	ATAGCAATGATGTGTAAGATGGGCTTTGATGATAGTTGGATAAATCTGATAATGAAATG
Chr2B	6450585	6450643	TAATCATAGTTCTCTCCGTCCAGATGAACCAGAGAATGATCACCATCTGTTCTTTCTGT
Chr2B	6451607	6451665	GTATTCAAATTATCTCTGAGATGGTATTAATTTTATATCAATTAACTACATATTCAAGC
Chr2B	6453471	6453529	TGGGTAGGAGCTTTGGCGGTGGACTGGTGGTGAAGCGAGGGAAAGACAATGCGGCTATG
Chr2B	6456576	6456634	TATAACCTTGTAGATGATTTGGAATATTACAAGATATGAGATATTTGCCATGGAATATT
Chr2B	6458242	6458300	GTCCAATGTTCTTTGAATAGGACAATATTGCTACAAAGTTAAACCACAATGATCGTGTT
Chr2B	6458512	6458570	CCCCAGCACGCGCCCCTTCCCAGTTTCGCACGCCCCTTCCTAGCCTGCACGACCCCAGC
Chr2B	6459975	6460033	TTATTTACCTCCCTGAGCAGTTTTGGCTAAAGTAGTGCCATGTCACTCATCTTACGTGG
Chr2B	6462448	6462506	GTGGATCTACCCGCAATAGACATAGAGAAGCCTTTCCAGATATTAAGTCTCTTTGCATT
Chr2B	6462562	6462620	TAAACATGTTTCTGTGCCCTCTGTTTTAAGGATTTTCTTTCATGACTTCCATATCAAAT
Chr2B	6462592	6462650	TTAAAACAGAGGGCACAGAAACATGTTTACAAGTCATGAACTTTAAATTAGCACGAAAG
Chr2B	6462784	6462842	TCTTGTAAGTATAGTCTACAACTTCGCTTAAGACATCATGGTTAAACTCTCATCCAAAC
Chr2B	6465238	6465296	TCATGTGGTTCTGGAGCATATACTGGCTTTGTGGCACCTAAAAGTTTTAGTAACAGCAA
Chr2B	6465483	6465541	CAGTTGGAGCTGCATCGAAGTTACGAGGAAAATGACATGCCCTTGTATGAATTAAAGGG
Chr2B	6465633	6465691	TTTCAAATCCATTTAAACCAAATTGTTCATGTTATTTTGTGTTCCTTGTCAAACTTATG
Chr2B	6465819	6465877	CAAGTTGTATTTTAAATAGTTAGCACAATTGTTTGATTATGTATGGAGTTTATGGGGTA
Chr2B	6465963	6466021	GAACTTCTTCCTTCAGTTCTTCAACATCCTTAAGAGGTAATCGCAGCAAATGGTTATCA
Chr2B	6466083	6466141	GCAACAGCACTTAAAATATATGGACAGCTAATATCTACTTCAGTTAAAGGCTAGCAACT
Chr2B	6467353	6467411	GAGCGAGACATCCTTCTAAAGAATCTTAAAAGCATATTGGAATCACTGAGAGGTCGAGT
Chr2B	6468241	6468299	GTGTTGCCCAGCACTCACCCACTAAACAGGAATACAGATCCACAGTAGAAGCAATTTAG
Chr2B	6468331	6468389	AAGCTTGCACTCGCTGGTCCTGCTGTCTAACTGTCCTTTTGAGTGGAATTCAAGGCACT
Chr2B	6468451	6468509	GCTTTCAAGTTTCAACCATCCTAGTAGTCGCTTTTCTGGTTAATCAACAACAAACCCAT
Chr2B	6469504	6469562	GCGTTCCCAAGTCATACACATACTTGATCCACTTAGCAGCATCGTTCTTGTTTTCGTCG
Chr2B	6476325	6476383	TAGGCCTCCACTATGCACCCCTCTTCCTCTGATTCAAGCTGTAGTGATGCATAATAATT
Chr2B	6477427	6477485	GGGCCAGAACTGATGGGGAAATGATTTGTTTCGGCTCTTCGCTGGTTCAGTTATGGGAA
Chr2B	6483205	6483263	TTTTCAGTCTATTCATACAGTAGTAAGGTCTTTATTATTAATACATGGCCTACGTGTTT
Chr2B	6488024	6488082	TAACAAGCAAAATTAGCTCACCATTAGTAGTGCTACACATGACTGGTTGATCAGCGGTT
Chr2B	6490734	6490792	ACCGTCGACCGAATAGAAATTTCAAACTATGGGCTATGTTTGGCAAGTACGTAGGTTTC
Chr2B	6491484	6491542	TCCTTTCGATGCGATCTTCTTCTCCTTTCAAATCCGACGCCCACTAATTCTGGTTGAGG
Chr2B	6493248	6493306	GTCTCAATCCCAAATCTCGTCCGGTTTTATCTGCTTCCACAATGCAAATTCCTCTCGTT
Chr2B	6494320	6494378	ACTGACAACGTTCTTATCGCTTATGAGTGCATATATTATCTGAAAAGAAAGAAGGGGAA
Chr2B	6495713	6495771	TCAAGTCGGCCTATCGTCTGCTGTTTAATCTGAGGAGGGATGGGAACTGGATGCAGCTA
Chr2B	6497777	6497835	GAATTGATTTAATTAGAGAGAGAGGGTTATGTGTTGTTTGGGGTCTCAAGATGAAGAAT
Chr2B	6497807	6497865	ACCATTCCATCTTGACCAAAGCAATCCTATATTCTTCATCTTGAGACCCCAAACAACAC
Chr2B	6501274	6501332	CGTATGCTACATCGCCTAACCTAATCCCCAACCGATCGATGTGGATGTGGAATGAACCC
Chr2B	6503263	6503321	CTCTGAAGTAGATTGTGCCTGCCCTTGTAGGATTATATATGGGTTGCCCTGGAACGGAT
Chr2B	6503659	6503717	TCGCTCCTCCTGATGCTCAATGTAAACCATCTGAAGGCTAGTACTATGTACTATATTCA
Chr2B	6568479	6568537	TGAGCTTCAAACTCATTGGTGAAGTGGGACTTATGTTGACTCTTCTTGTCCTTGCTTCT
Chr2B	6568613	6568671	ACTTGATGATGACTTTGATATATTTAGGAACCTACAGTAACCCCTAAGATATCATGTTA
Chr2B	6569485	6569543	TATTTCCCATCTGCGTATATTAAGCTATGTGGTATATGTGCCAGTACCGCCACATCAAC
Chr2B	6575690	6575748	AAGACGGAAACTGGACGACAATTGCTATGCCTTTTATATACATTGAGTCCGTTCGCTTC
Chr2B	6576843	6576901	CAACACTGTGATTAAAATTGTGTTATATGAAAACAGGAAAGAGAATGGTCCATACAAAT
Chr2B	6638440	6638498	TCCATGCTGGTCATTAATGAGAAAGAATTAGCTTAACTAAAAGAATGCCCAAGTTTGCT
Chr2B	6640896	6640954	TTACACTAGTTCTGTGATGATATGGATGATTTTATTTAAGCCTCAACGTCACAGAAGTT
Chr2B	6641340	6641398	CAGCAAATGAAACAGCAAGCACAGAATTTATCACCGATAACTGCATCCACTGTACAAGC
Chr2B	6642860	6642918	TGGGTAGTGATTAGCTCGAGTGATTCAGGTTGCTTGGTGTAGGCTGTGATTCTTGGTAG
Chr2B	6642920	6642978	GCTGTTACCTTAGCTATAACAATTTTACCCTTCAAGTAGCTATTATAATTTATATTTGT
Chr2B	6643255	6643313	CATTAGTTCACTGTTTGATAATGTTTCTGTGGAAATAGCCTTCTGAAGTCTTTTAAATA
Chr2B	6643687	6643745	TGCAATATTTAAATTTGCCTTACAACTGTATCATTTTCTGTCTTATGAAATCATCCAGA
Chr2B	6644148	6644206	TGCGTAGGATCTGATGCCGGCAAAATCTATGACAAAGAACTATGAACTGTCGTGATGTC
Chr2B	6644448	6644506	AACCCTTGGCGTGGCAGCATACGGTAGGAACTAGGAAGCCAAACAGACAAGTCGCTAAC
Chr2B	6645170	6645228	TCCATCGCCAATGTTTTCTCAATAAACAGATGGGTTTGGGCATTCTTGGTATTCCTAAG
Chr2B	6645432	6645490	GGTGCCAAATGATCCTGAAAAGTAGTTGATGCTGTTGAGATTTTGATCGTTGGCAAACT
Chr2B	6645492	6645550	GTAGATCCTTGAGCAGCATCTATCTATTGTTCATCATCAGCTCTCATATGCGCTCAGAA
Chr2B	6645522	6645580	GAGAGTTGAATTTGGATGCTGCTAAGAAGTTTCTGAGCGCATATGAGAGCTGATGATGA
Chr2B	6645816	6645874	GGATACCATATTTGTGTTTATCGCTTGCCATCTTTGTTGGAATACATATTTGGGTAGCA
Chr2B	6646419	6646477	TCAGTTAAATACCACCAGAAAACCCAAACTTATAGGAAAATACCACTCATATCTCCATT
Chr2B	6646761	6646819	GATTATGCATTTCACTAACAATTATATAATAGATCTAATTATGCTCCGATATGCCATAG
Chr2B	6647007	6647065	GGATCAATTTTGTATGATAGCAAATGATGGATTGTGTGGTTGCAAGTCACTTTGATGTT
Chr2B	6647109	6647167	TCGGTCCACAAGCAACTTACTGTCAGCATCTGTAGTTTCTTTTACTCGTCCTTTATTTT
Chr2B	6647505	6647563	GAGGCAACGAAGGGCAATAATAAGGACTCATCCGCTGCACAAGGTATGTCAGACGATAG
Chr2B	6647571	6647629	CGATAGCTTCATTAGAAATAGTTAACAGGTATGATCAAGTAGCACCTCGATAACTAAAT
Chr2B	6647619	6647677	ACATCCAGTAGAGGAACCAGACAGCGATCACGAGTTCAGGTGTGTTTGATTTAGTTATC
Chr2B	6648013	6648071	TGGCCTCTTAAAGTGGGTAAATATTAGTGACAAACTTTCAGGTAGATTGACAAAGTCCT
Chr2B	6650248	6650306	AATGGTGGCAATCAAGAATTCAAAAGCGGATGAAGAATACTCAAAACGGTGTTGCATAT
Chr2B	6650338	6650396	ACTGATTACTTGCATTACCTTTACCTATGCATCCAATTACCGTATTTACCTTTCACAGA
Chr2B	6657271	6657329	ATGGTCATTTTGCAGGTTTATAATTCTTGAATATATTGTTCTAGTGTTTTCCCAAATGA
Chr2B	6658503	6658561	CTTATACCTCCATATTGCGGTACCATACGTATGTATATATCTACGTCTATGGTTGTTGC
Chr2B	6661719	6661777	TCATGCATGTTGTTGATTTACATTTCATTATTTCCCCATCCTTTTCTTTTCTATGAATT
Chr2B	6669405	6669463	TATGAAATCAGAAACTGATGTGCTCTGCCTTATATGGAAATTGTCTAAGAAGATGGTTA
Chr2B	6670086	6670144	AAGTTTTCATGTTAGTGGATTCTGGTAGCTCCCATTGTTTCATCACTGATCAGTTAGCT
Chr2B	6670176	6670234	TATCAGTTCATGTGAGCAATTAATCTTCTCTCCATTTGCCACCTGAACTAAGACAGGGT
Chr2B	6670968	6671026	AGGAATATAAGATAGCTTTCCAAATGCATAATGGTCACTTTGAATACAAGGTCATGCTG
Chr2B	6671280	6671338	TTGCAATAAATCCATCTAAGGTGCAAGTTATAGCTAATTGGCCTCCTCCACGATCAGTC
Chr2B	6672102	6672160	GACCTTCAACCGGGCTTGAGGGGAAAGCATTCAGGATTTTGGTTTGCAGGGATGGAGCA
Chr2B	6675114	6675172	GCAGGTAGACTATAGCCACTTGAAAAGCTGTAAAAGTATGAGTGTCGACCTAAGATGCT
Chr2B	6675672	6675730	AAGATTCAGCCCTACATTCAGACTTCACTCAGTTTTAGGTTCTCAGTCATTCACTATTG
Chr2B	6676477	6676535	ATGGCGTGGATGTGTGTCATAATGTTGTTTGCATTGTATCATGTTTAGTTGATGACAAG
Chr2B	6677031	6677089	CGACGTGGCCCTATTTAAATGCAAGAGCTTGAACGTTTATGCACTGTGTATATGCAGCA
Chr2B	6677392	6677450	TATATAACCCGTCACGTATTTAGTGACTATAAGGGTGCTAAAACCATGTGACTAAACTT
Chr2B	6681107	6681165	GCAGTAGTGGCTGGAGGGAACGGATAGAAGTGGATATGAGAGCCTTGCGTCGCGGCCCA
Chr2B	6684361	6684419	TCTATGGGTCCCCACATTACAGTCATTCTAGGATTCGGAGAGAGATAATTCCTACAACA
Chr2B	6684739	6684797	TACTAGCTTTTACAGGGTCTTTCAGTATTCAACACTTCTGATTTTAGCTGAACTCTCTT
Chr2B	6684925	6684983	TCATTCATCTTGGCCTCCCTCCATTTCTCAAAGTTGACACTTGGTACTGTTGCCCCTCA
Chr2B	6685300	6685358	TGTTGTATGTAGTCACTAGTTGAATCTTCATGTTTATACTTTCTAGTAGAGGTATGGGG
Chr2B	6685330	6685388	GAAGATTCAACTAGTGACTACATACAACAAAATGCGGCTTGCCTGTACAGAACAACGAA
Chr2B	6685540	6685598	AAATGTGATTACAATTAATAATTGACCTAGGCATCCTTATATTTGTAAAGACGTAGAGT
Chr2B	6685606	6685664	CGAACAACGTAGGAGAGCACGTGTCATTTCACCAAGAGAGAAGTAAGATACAAAGGGAA
Chr2B	6686674	6686732	TATTGATAAGAAAACCTGATAACAATACTTGGCCTAACTGATTGATGCCCTACGACTAC
Chr2B	6687539	6687597	ATTAAAGCAGAGAAAGGTGTATGAATCCCTGTAATCTGGTTTACTATCCAACAATCTTC
Chr2B	6687611	6687669	TATATTGTTATAATCTGCATGCTACTTTTCACAATCTACAAGCTGAAACAAGCAGGCCT
Chr2B	6687695	6687753	TTTGTAGTTGTACTATTTTCCTAACAATACACTTGTAGTATTTCTATTTCTGAATGTCT
Chr2B	6690519	6690577	GATCTGAAAGAAAATTGTGATACCTTCTCCCTTAAAGAACAACAAACAGCTCCAAAACA
Chr2B	6690897	6690955	TTTCAACTCCAAGTCACTGAAAGAACAGGCATACTCAACAATCCAATGACAAACATACA
Chr2B	6690927	6690985	CCTGTTCTTTCAGTGACTTGGAGTTGAAACCTACTGGGGTATTAGAAGTAAAACTGGTG
Chr2B	6691143	6691201	TCTGCAGAACAATGATTTGAACCCCATCTGGAATGAGCACTATGAATTTGTGGTTGAGG
Chr2B	6691755	6691813	CTCCAAGTCCACGCACTTATTGTAGATTGAGTTGTATTTGGTATGGGATATCAGAGGAC
Chr2B	6697290	6697348	TTGATATATCTGTGTTGGATTGAGGGTAAGTAGAGTATAACTTTGTAGCTAATGACATG
Chr2B	6698254	6698312	GAAAGGTGCATTCTGTCTCTTGCATATTGTTTGTTCATTTGAAATCTAAAATTCCCTAC
Chr2B	6698560	6698618	TCTAGGTAACTCAGCAACTTTACATTCACGGATACAACAAGCACATCGAAGCAGCAAAT
Chr2B	6698590	6698648	GTGAATGTAAAGTTGCTGAGTTACCTAGATTTGTATTGGGTGGAATATAATCGCACCTT
Chr2B	6698662	6698720	TGTAATCCTGCAACGTAATAAACAGGTAACATTAGCACACGAATTCAGAACCAAACACT
Chr2B	6699316	6699374	GCAAACGGTTTCTTGCTCTATCCCCTGCTGCTTGACTGGTTGGCTTTGGTACGTTTTGG
Chr2B	6701734	6701792	AGCCCTTGGTATCCTCAAGATCCAGCAACCGCAAATGTTTGAAGGCAGAAAGATCAGGG
Chr2B	6702132	6702190	TGGACCAGCCTCCTACTGATAAGCTCATCAAAGAAGCTCTCCCCTGTTTCCCATGAACT
Chr2B	6702210	6702268	AATTATGACATCATCAAGAAGGATCGTCTGGTAAGAATATGGGTAGCCGAAGGACTTAT
Chr2B	6702748	6702806	CGATGCAGATGAAATACCTGGCATTTGAAGGTAAAACTTAATTAACTAGGCACCAAGAT
Chr2B	6703108	6703166	GAATGCAATATATATGTGCGTCCGGTTATGTTTTGATGGATGGACAATGCAGTACTAGA
Chr2B	6703204	6703262	TATACATGTGTATAAGACTATAAGGTAGAAATACATCAAGGATATCTATGTCCAACATT
Chr2B	6710752	6710810	CAAGCCTCAGTGCTTCCTTTAAGTACGGGCTCATGGTCTTGAATAAGAGTGACAACATT
Chr2B	6711312	6711370	TGACCAGGAATTTCTTGAAGGCCTATGTGAGTTGCTGCTTCTCAAGTATCTCAACCTCA
Chr2B	6712086	6712144	GAAGATGGTAGAGCATAATACTGATAGATTCTGCAACGGTGTTTTCATTGTGGAGAAAA
Chr2B	6712614	6712672	TGTTGGATTTTAGCTAGATTGCAAACATAATTCTCCATAATGTAATGTACCATAATGTA
Chr2B	6712644	6712702	TAGCTAAAATCCAATAAATAATACGTACATTACATTATGGTACATTACATTATGGAGAA
Chr2B	6713858	6713916	TTTTAGCAGGAGTTATTTGGATCCATCTGCTAATAGGTGTTTGGATATTGGGTTGAAGG
Chr2B	6733285	6733343	AAATAGTTCATCGGTCCATGTGTGATGTGACGGCCGGCAATGGTATATGGTGCATGTCA
Chr2B	6733699	6733757	GAGGGCAAATTCTACTTAACCATGGCACCATATATGACCTTAACACTGCACCGTACATG
Chr2B	6733765	6733823	TGTTTCTTATGCACATCAATACATCATCGTTAGATATGTACGGCATTCTATCCTCATGT
Chr2B	6735497	6735555	CAGTACTACCAGCACGCAACGACACAACTATCACAAATTTCTTGCCATCGGTAGGCACG
Chr2B	6737382	6737440	CAGATTAGTGTGACTGAATCTGGAACATGACACATTGGGCAGATGGGTTGAATTTGTTT
Chr2B	6739522	6739580	AGATTATAACTGTACTACTACTATCATGAATTTACTAACTCAATTGTATGTAGTGTTAT
Chr2B	6739729	6739787	CGAAATAATTTAGACAACTTCAAAATGATAGGTGGCTAGCAAAATGATTCAACAGGATC
Chr2B	6739885	6739943	TAGCTTATCTATGTTCTGAACTATCTGCTGTAATGAATCCTAAACTCTGTTGTAATGAA
Chr2B	6739957	6740015	CTATTTAATTTACAGAAAATAGCTTAGAACATGGACCAGCAATCTTAATAAAGTAGCCT
Chr2B	6742034	6742092	TCTTACACATTCACATATTGGTCTAATGACAACAATGACCTTACCCAAGACTTTATTTT
Chr2B	6742064	6742122	TCATTAGACCAATATGTGAATGTGTAAGACCCTATTTGGATCACCTAGAACTAAAGTGT
Chr2B	6780484	6780542	CTGCTGGGAAATCTGGAAGGACAGGAACGAGGTAGTCTTCAGAGGGATGGCGCCGGACA
Chr2B	6782088	6782146	CTATTTTCTCTTCCTGTGCTTGGAGGATGAATTCAACTACACTCCTTGCCGAGTCCTTC
Chr2B	6782358	6782416	GGCAATTCAATTTCCAAATCTTTCGCCACTCCCGATGCTATTAGTCTGTGCATTGCCTT
Chr2B	6782898	6782956	TAAAACAGCGCTTCCCAAACCCTAGCCCAAACCGACATCCTCTTCTCAGCTGCCATCAA
Chr2B	6782958	6783016	CTCACACGCCCTTCCGATGCATCCTCCCCTCACATCTCTCTCTCATGCGCTCGGGCTTC
Chr2B	6791637	6791695	AGAGTTATTTATGAAATCGCATTGTACTATGTAATAAGTAAGTAGTAAAGCAGCAGACC
Chr2B	6792107	6792165	ATACATATATTAAATTGAGAGTTCTTTATGAAATTGCATGTACGGGGTAGGAGAGAAGA
Chr2B	6793553	6793611	AGCGACTTGGTCAATTCATTCACTGGGAGGGTGGTCTGGTTGGTCATGAAAAGGGTGAT
Chr2B	6793946	6794004	ACTTCTATTTGAATTCAAGCACCAATCTGTGAGAAAATAACAAATACTATGATAAACAA
Chr2B	6794276	6794334	TTTGTAAGTGTAGATAACAGTAAAAGACATTGGACAACAAAGCAACCTGAGGTTTCCAT
Chr2B	6795642	6795700	CTTATCAAATCCTAAGGCGCGGACCAACTATGCAGCCAGCTCTGACTTTCCCAAGTAAA
Chr2B	6796128	6796186	CCCCACCAAAGCAAGCCTGACCACAAGTACGTTCTTAGTCTTACTACCGAAATCTCAAC
Chr2B	6796543	6796601	CGAGAGGTTCAGGGACTAGTCGAAGTAAAGCCGCCACCTTTGGGCCCGAGATGACCCCG
Chr2B	6799521	6799579	GCGCTCGAGAAAGCAGAACCGTGTGCAGGTTACGAGTCACACAGCTTAAGAACAAGGAT
Chr2B	6800342	6800400	CAAAAGTGGTAATCATATTAGACCAAAGGAAAATAGTTTAGAGCATAATAAAACTTACA
Chr2B	6801628	6801686	GCGAAGATTGTGTCAAGATAGGTCCTCGTCAAATGATAACTAAAGATGTAGCAGCACTG
Chr2B	6829733	6829791	TGCTATGTCCGATCCTTTGTTTGTCGAGTCTGATCAGGTGCTATCTGTTGTGAGCAGAG
Chr2B	6837678	6837736	AAATAGTAAAATTACAGCATGTCAAGATAAAATAAGCAGACATTAGGATTAACGTATAA
Chr2B	6837738	6837796	TTATAACACTATAAAGCATGACATCCAAATTCCTCATGTAATCCCATAAAATTAGCTTA
Chr2B	6837828	6837886	AACTTGATAGAAAAGCAGTTCAATTGAGCAAAATGACCATTCTCAACTTCTGTAAAATC
Chr2B	6837942	6838000	CTACATTGCTGATGATACTTACATTTTGGTTTCAGATGTGCGAAATCGGTGTGCAGACA
Chr2B	6838158	6838216	TCTGCAGTTATCCCGAATACCTACAATACAATTAGGGAATGAATTACATACAACCATTA
Chr2B	6839483	6839541	GTTTATGAAGATACCGAGAGAATATCTTTGGTGAGCTCGTTCATGGCATCTATCCTTGT
Chr2B	6839939	6839997	TCTGAAATTGTTAATTTTGACTCTGAATTGCCACACTACAAAACTGAAGGTGGGGTGTA
Chr2B	6840371	6840429	GTGGAAGGAAATGAAACGTGCTTAATAAAATTTAAAATTTACAGAAGTACCCATCGGAA
Chr2B	6841019	6841077	AAATTCTGAAATACAATTACTATTCATCTATTTAAAACCATGTTCATTGTAATACGTGC
Chr2B	6842253	6842311	TCAGGGAGTCGCCGCATCAGTAGGAGCGCTTGATCTAGACCATCCATGAGGCATCGCAC
Chr2B	6843507	6843565	TAATATATCTTGATGTACAGCCAGAGGTATTCTACTTATACACACTTAGCCTATGGTGT
Chr2B	6843620	6843678	GCTTGATGTGTTTGACTTCTGTTCCATTGCTTGCACATTTTAGGTGATGATGACCACTG
Chr2B	6877825	6877883	TAAAATAAATGTGTCCCTCTTTAATTTCACCATCTATCGGACTTCTATCCTGCATTGAT
Chr2B	6877909	6877967	CTTCATGATCATTTCTATGTAACCTTAAACACTGTATTAACATGTTAGCTAGGCTCAGA
Chr2B	6878953	6879011	ACCGCCCACATTAATAAACTGGCTACCGGTGGCGAGTATATCACACATCTCTCGGTGTT
Chr2B	6879007	6879065	GCGGTCAGGTTGTTGGATGGCGTGACAGATAACAGCTTCTTACCCACACCTTGGCAAAC
Chr2B	6883107	6883165	CGCTCCATGTGATCACTGGCCTCTGACTGGGTGACATCAACGTCCGCTCCCTCATCTAG
Chr2B	6956029	6956087	GCTTTGCCTTCTTCCCTTGACAAGACCCATGCAAGATTAGAATAGGGGATGTACAATTC
Chr2B	6966845	6966903	GGACTTTCACCGGATCAGTGGTCATATTATTCTTGGTTCCATCTTCCATGTGTTGTTCA
Chr2B	6977967	6978025	TTAATTTAATGGCATCAGTTTACGATACACATCAGCAGAATCAAGAGGCGCGTACGGTG
Chr2B	7026561	7026619	TCCTATTCTATGATCTTTGTGTGAACCATTGAATCCTGTAACGATATATTCACCTATGA
Chr2B	7026639	7026697	TCATCTTCCTGTTCCCCTTAGTATTGTTGTAATCATTTACCCCTGGCTCCTCTTTGCTT
Chr2B	7026753	7026811	TAAGGACTTGGAGGTATGAAAGAGAGAACCCAAGAGGATGACCCAATGTTAACAGAAAA
Chr2B	7026813	7026871	CCTGGGAATGCGAGGATAACTGGCCAGTGATGTGATTTCCTCTGAACAAACGGTGAACA
Chr2B	7029783	7029841	AATCTGTTCATGGAGAATAATTCCTTCAAAATGCTCATTCTGTCTACCTCAATAAATTG
Chr2B	7030299	7030357	CCAAGCCAGGCATGATTAGATTCTGCAAGAAAAGTCAGGAAAGATCTACTATCTGTGTA
Chr2B	7030371	7030429	AAAAGAAATAAATATGATCGAGCTTTTCTTTTAGTCCACACAAGTAGATTAGCAAGCAA
Chr2B	7031090	7031148	TATCTAAGTACAATATATATCTATTTGGTTCTTGGAGGAGCGTAGACATGAAGAGCTAT
Chr2B	7031799	7031857	GCTCTGGACTACTACTTTTCCAAACTTACACATGCGCACATATATATCTTCCCTCGGCT
Chr2B	7031859	7031917	AACTGGTTAAAGTCCGTGCACACATAAAGGAGCTGTAAAGATGTAAAATCACCACTGCG
Chr2B	7031925	7031983	CTAATGCTCTCTGACTTCTGACCCCGGCCCGCCTATCTCTCTTTCTCGCCCTCTAGCTA
Chr2B	7032447	7032505	ATGTTTATGCTAGCTGTTCCTACTTCATTCCTAGCCCCTTGATTTGCATCAGAGTTTGA
Chr2B	7035201	7035259	AGCAGCACGAAACAAAAGTATCTCTCGTTATTTACAACCACACAGACACAGGACCCAGT
Chr2B	7036184	7036242	TATAATGCTAATAACTTAATTTGCTTTAATTGTCAAACAAGGTACTTAATCAGTTATAT
Chr2B	7036884	7036942	TTTTCTAAACTCAAATATAAAATCATTTACTTCCAACCTTTAGCTGTTAAAACCCTTCA
Chr2B	7036998	7037056	ACCTCAGTTACTAGAAGAAATGTTTAGAATACTTTTAATCCATTTACGAGAATTTTGAA
Chr2B	7037106	7037164	CTTAACTATCAAGACAAATCTAGTTATACCGCTTCCAAACATTCAGTCTCAATGCGTAA
Chr2B	7037348	7037406	GTTGCACATATGATTATCGAAAATATAAATCAATTTGTTATGTATTGAAATAAAGTTTA
Chr2B	7038014	7038072	ATGACGACCCTTTTAGTTATTTCAAATAGAGATGCCTATAAACGTATAAGGTGCTGTAC
Chr2B	7040313	7040371	GACAAAAGATCAGATCAGGAAGTATCTAGCCTGGCACAAAAGGAAGCAGGCAGTATAGT
Chr2B	7040463	7040521	ATCTTCTATTTCTCCATTAGCCAGCTCTTGCCTAATAATGTTTTATTGGTATATATGAA
Chr2B	7042625	7042683	AAATCTCAACAATAGTTCTTCAATTCCTGGCCGTGCATGGGAATATGGAAATGGAGTGT
Chr2B	7042859	7042917	GAAGGTGCTTTTGGGATCAACTTATATCACCTCTGTATATGCAATGAGATTCAAGAGCC
Chr2B	7049160	7049218	AGAGAGGATGTGTGATGTTTATACTAGATGTGTTTATACATGTATATTTTCCCCATTGG
Chr2B	7067057	7067115	ACGGCAAGTAAAATAACAAGTAAAATTATTTCCAATGTTTTGTAAGGCAAAGAAACACT
Chr2B	7068958	7069016	AAAGGCAGGCGGAATCGATAAGGGTATGGGTGGTTAATAAATTTGTATTTTGATAGATT
Chr2B	7070765	7070823	CTAGAGGTGACCCTGGGATTTGTATATATGTGTAACCCAACTCTACAAGCACATAAAGC
Chr2B	7083433	7083491	CCAAAATCACAGAAAATTAATTCTAAGTGTTCGTGAAGTGCTAGATTGTCTCTCTTTTG
Chr2B	7085134	7085192	TGTTGCAAAGGTTTGATATATATTGCAAAGAAATTGTAAAACATTGCATCAATAAAGGT
Chr2B	7085344	7085402	CACTTACACCAATCACAACAAATTTAGTACCGTTGCAATAATGTCCTCTGTGGCCTTAG
Chr2B	7085602	7085660	TTTTCTTTCTTCAGAAGCGAGTATGTTGTTTCATTCTTTCCTTGCATCCAGATGGTCAA
Chr2B	7122575	7122633	TAGAAAGGATATAGAGAGTTTTCTGGAGATGCTTTTAGGTTTACCCTTTAATCAAATCG
Chr2B	7122904	7122962	TTATTATGTAATGCTGCATTATCGGTATGGTTTGTTATATTGTACTAGTAGTCCAAATA
Chr2B	7124266	7124324	GCAACGGTTAAAGTTGGTCATTTAGCGTGGCAAATGGTGGTAAGTTATGGCCACTCCCT
Chr2B	7127596	7127654	TCGTCTCTGTGATCCATCGGCGTCGCTATATAGATAATTAACCTACATTGAACTGCGTG
Chr2B	7128910	7128968	AGGTCAACTACTATATAAGTGGACTGGTATAGATGAGCCGTAAATGTATATACAATTAG
Chr2B	7132398	7132456	TAAAGGTCATAAAACTATAAAAGGATGGGTCATGTGCTTTCATACTCATAACTCATTCG
Chr2B	7133823	7133881	TTGGTCCAATAAGGCTGTCTGTACTACATGTATGTCACGAGCTTTTAGAAATTGATGGA
Chr2B	7134459	7134517	TTTTAGTTCTTAGTCACCCCTTTAAGTTTGATGCATTCGTAAATCCTACATATTAGTTA
Chr2B	7138639	7138697	CGCGAGATAGCACTAGGGTTCCTGGCGGCGAACGAGATTCCAGACGACATCGACATCCG
Chr2B	7139941	7139999	ATGTTCTTGCCCACCAAAGGATCCGATATCGCTCCTGACTCATCTGTTGTTCGGGATAG
Chr2B	7143788	7143846	ATCTTTCTTATGGTGTATATAGAATCATGCACGTGTGTTACAATGGGAACAAAATATGT
Chr2B	7143818	7143876	CATGATTCTATATACACCATAAGAAAGATTACTGTTATTATCCTTGCCCTACGCCTCGC
Chr2B	7147472	7147530	GATTTGTAGAGTTCATAAAATGCACCTCTAATCTAACAGTACAATACAATATGCAAACC
Chr2B	7149229	7149287	GTCGTGGCTAAAGGAAGGAGTTCATAAAAGCAAGGACGGTGAGGAGTGACAGAAGTGCA
Chr2B	7149841	7149899	ATGGACATGCAACGACTTCTCATGCTCAATGTGCTATATGTGCCAATGACGAATTTGTC
Chr2B	7149925	7149983	AGGAGGTTCGGAGGAGTCATGTGGAGAGAAATTAGAGAGCGAGCGGTGCTGTTGTGCGA
Chr2B	7150021	7150079	CGGTGGAGGCAAGGGGATAAGGGAGGTCAGGAGGATAGCAACAACAACATACCAACGTG
Chr2B	7169018	7169076	GAACCCTACCATTTTCATTTAGTCTTGTCCCCACCGCCTCCTCTCTCTAAGTTTCTATG
Chr2B	7170214	7170272	TTTATTCTTCTTCATGTCCTTCGTACTTACACTTTCTTTCTCTTGTACACCAGAAACAT
Chr2B	7170342	7170400	AGAAAGTATAAGTACAAAAGTAACTGGGATGATTTAAAATAGTCTGAGATTTCTGATAC
Chr2B	7174709	7174767	TAGCTGCCTGGTCACGTGGAGTCGAGAGGAAAGAAAATTCAGTGCAGACTCTGTGGCAG
Chr2B	7176037	7176095	GAGAGGGAGGCGGGCAGAGGATCCTCCACCTGGTTGATTGTATTGATTGGCTCTCAAAT
Chr2B	7179768	7179826	GAGTGTGGAAAATTTATTCAATGGTTGGCATAATAAATAGGGAGGCAATAACTACAATT
Chr2B	7180495	7180553	AGTCACATGTAACTAGTGCCTACACATTCCACGCAAAGACTTATTTCATGTTTCCAAGA
Chr2B	7186268	7186326	GTGCATGCAAATTGTATATGCAAATGATGGTAAGTTTAATCCTTATTACGCTTTCCAAT
Chr2B	7194343	7194401	GGGTAAGTCGCTACGCTCGATCGCTGTTAAATTCAAGCCGGACATAGACTCATCGTGAC
Chr2B	7199357	7199415	ATTTGTTCACTGCAGAATAACTTCGCCTATCTCAATGTAACTCACGACCTCCTGTTACA
Chr2B	7199709	7199767	AGATCTACAAGAAAGGTGGGGATGTATGACGACCTGATTACATCACAAATCTTAGAAAT
Chr2B	7199739	7199797	GCAAACATCAGATTTCCCTACTATGATAAAATTTCTAAGATTTGTGATGTAATCAGGTC
Chr2B	7200258	7200316	TATTGGCATTGATGTTTTGATGGGCGGGCTTTAACATCTTCCACCAAGTTTCAACATAT
Chr2B	7200736	7200794	TAGAGGAGAATGTATGGCAAAGACTGGGAAGTTGGAGGTCCGGAAAACAAAGAATGGTT
Chr2B	7200766	7200824	ACGCCTCAGATGAATGAATTGAGAATAAATAACCATTCTTTGTTTTCCGGACCTCCAAC
Chr2B	7201114	7201172	CCAAGACGCGGCCATCTCCAACTGATACTTCGGAGGATTCTTCATCTTCGGCGCTAGGA
Chr2B	7202567	7202625	CATGCATGCGATGTGACAACTAATGACATGTGATAATGCATATGGTTTCATCATCAGGG
Chr2B	7204194	7204252	TTTTAGAATAAATAGTGATTATAAAGGTTAAATGTTAAAATTCCATTGACGTTAGCATC
Chr2B	7204679	7204737	CCAAGCTACGGAGTTGTACACAATTAATTTCTTTGCTGCCTCCCTCAGATGAGCATGCT
Chr2B	7204859	7204917	GCACATTGGGAGATGGCATCTGTGAATCAAGCTCGATCCAACTTGTATATGGAGGTTGG
Chr2B	7206187	7206245	GCAGCGTAAGAGCAATCCAATAACTGCTAGGCTAGGCTGGCAAGTCATGTCGGGGTAGT
Chr2B	7206349	7206407	GTGGAACCCTATTAAATATGAGGTACTCCAAATGGTACTATAGATGGCTATAAGGCATG
Chr2B	7206795	7206853	CGTGCCTTAAAACCAGGGGAGGCTAATTCCATGATTGTGCTAAATAGTTAAATGACACT
Chr2B	7209519	7209577	ATTTCCGATCCATGCATTGTGGTATGATGATCTGCTCAGAATATTAAAAGCCCTTCTAG
Chr2B	7213667	7213725	TCATGCCGCTGTGACTGTGAGGTGTTATTGTCTGGCTTGTGAAAGATGAGCAAGGAAGT
Chr2B	7218289	7218347	TGGCCCTACAGCATTATTTCAGTTGTCACGAGGGATTGGGGTGCGGAATAATCGAGTGA
Chr2B	7221102	7221160	TGTTGTCAAAGCTACCACAATACGCCTCATTCTTTCTATTGCAGTTTCAAAGGGTTGGT
Chr2B	7221844	7221902	TTTGGCACCGTTTTCACTTGCAACACTAGGACTTCGAAAGGAATTCTATGAAGGGTTAG
Chr2B	7225405	7225463	TTCACGACGTATGTGATCACAATGTATGTTGTTGTCTCGAGGGATTTTGGAGATCGAGA
Chr2B	7225495	7225553	CAACACCATAGATATTCTAGGCCTGTTTTGTGGCTACTACTTCAAGACATGGTCTCTTT
Chr2B	7233669	7233727	AAAGAAGTCACAATTGGCATAATGCAGAATCACTAACAAATGGAATGCTAGAACTCAAC
Chr2B	7233801	7233859	ATTCTCGGCATCACTAATTGGTCTTATCCGTATCAGAACCTGTAGAAACCACACCAAAA
Chr2B	7234424	7234482	TCTAGAAAAGAGCATTTGCAGATATATTTGAGCTTTTCTTCTCTCCGGCGCTCTTCTTC
Chr2B	7234934	7234992	ATTTTGTAACTCACCTCTCAGAACCGGCAAGATCAACTAAATTCAACCTCCCAAATCGG
Chr2B	7235551	7235609	TTTGTATTTAACCTGAAGGAGAAATGTAAGCCTTGAATCTCTATAAGGAACATGACGGC
Chr2B	7235581	7235639	TTACATTTCTCCTTCAGGTTAAATACAAATAAAAGCACATGTGTCCATTGTTTTCTCTG
Chr2B	7236342	7236400	CTACATAACACGACGGATGAAACAAAATTTGCTCTTTCTCGGATGAAAATTGTGATTTT
Chr2B	7236498	7236556	TTAATAAGAAGAGAGCAAATTATATACAAGAAGGACAGCCAAACATCGCGTAAAATACC
Chr2B	7238192	7238250	CCAAGTGCCATGTCAAGATCGATTCAAGTTTCACGACAGTTTGACATATCCCTCCACCA
Chr2B	7239460	7239518	CAAACCGAGGAACATTCTCCATTTCCATTTGTGTTGTAGTGGAAATTTGTATATGATGA
Chr2B	7239580	7239638	GTTAGCTAGTTTCTAAAATTCAAGCAACAGACCTCACCTTTCCTAGAGCTATTCGAGTA
Chr2B	7239781	7239839	AATTTGTTGACATCGCTTAATCTCCTAATGTTGCACTCAAACAATAATATTTTGCCGTT
Chr2B	7240180	7240238	TCTAAACAAGGTGCATGAACAAATGTCACTTTAGTTCGCAATTAATACATTCTCACGCA
Chr2B	7278256	7278314	GAATCCGATGCTTTGCGATGATGAAAACAGAAGAGCATCAACAACTCAGGGCTTACGAT
Chr2B	7279286	7279344	CAGCAGGAGAGAGACAATAGAACTTAGTGGGCATGAATTTTAGTGTGAATCTGGTTGTC
Chr2B	7288540	7288598	CTATTTGCTGCATGGGTTCTGGCTTATTGATTATGGGTGATGCTGCTTTGTTGTGAGAG
Chr2B	7288971	7289029	GAACTGATCGGAGCTAATCAAGACTACCCTGCACCATATATATCGAGATCAAACTGAAA
Chr2B	7289358	7289416	AAAATGTGAGAGTACAGTCTGAGTGAACAAAGTGAGGACGGGCACTGCTCGGTGGACGG
Chr2B	7290110	7290168	CGACGTATGAGAATGAAACACTCGGGTCTTTGACATTTCTCAGTGCCGGTTTGTATCAA
Chr2B	7291035	7291093	GAGCAGAATGCATAAATCCTTAGGCCTTGTTTGAACGAAGACTCCTAGAAGAATTGATG
Chr2B	7291317	7291375	TGATATCACTCCTGGACAGAGACTAGAGTACCATGATTTTATTTATTGAATCCAGTCAT
Chr2B	7295726	7295784	ACACACACCAGTTAGCAGTTTACCGCTACACCCCTTCATTCCTTCTTCGGGTTATATGG
Chr2B	7298932	7298990	TCCAGACATGCCGCGTCCTAGAAGAACACATCTCACTCAAGTCTTGTTCGCTATCATCG
Chr2B	7301913	7301971	AATCTACGAGTGGCAAATTAGAATGAGATACTATGAGACTATGAGAGTGATGGTTTGGA
Chr2B	7302747	7302805	AAGCAGTATAGTAACATATCCAAAAGTTCACTGTAAATCTGTCAAACTGAGCACACTTT
Chr2B	7303491	7303549	AGCAACTATAATTCTAACTGGAGGAGCATCTTTATCAGAATTCATATACCGTTCTTGCA
Chr2B	7304619	7304677	CGGCTTTGGGATCATACTACATGGCAGAAGTAAGTAGGACGTAGGAGTGCTGTGTTCAC
Chr2B	7308170	7308228	GAAGCTGAATTTCTGTTTCCACTTATGCGTATAAAGTTAACTATTAATGGCTTAGTTGA
Chr2B	7308372	7308430	CGTTTCTAGACACGCACATATCTTTTCGTTACTCCCTATACTTTAAACTATAAGTTGTT
Chr2B	7313950	7314008	TTATTTTGTATCATATAGAATGTAATGTCTTATACACCAGTGAAAGAATCTCTTATTAG
Chr2B	7315275	7315333	CAATGAAATATCTGCGGATCTTACAAATGGAAACACATGAAATATCTGCGGAACTTACA
Chr2B	7315619	7315677	AGATCTTAGTTGACATGTTAATCTGGGCTATTGACAACCCTCCACCGGCAAATTATTTG
Chr2B	7315667	7315725	CACTAGCTTATGAAGGGCATTCGAGAAGTCCCGATCACCAGATATTAGCAAATAATTTG
Chr2B	7316351	7316409	AGAAACCCCAATCCTCTCAGCAACCAAGACAACAGAACCCAGTGAACCATCGTCCTCAT
Chr2B	7317137	7317195	CAAAGAAACATTGCACTAAGACAGCCACACTCTTAGGGGAAATATGATAAACACATATT
Chr2B	7317635	7317693	CCTGGCTGTGGCTATTCCTATGGGTCAATGGTGATAGATGTGGTGGTAAGATGATTATG
Chr2B	7318169	7318227	ACAGTTATCATACTATTATGGTGCTTCGTGTAAATCTTACTGGTTGCTGATTCTGCCAA
Chr2B	7318655	7318713	GTGGCGGTTGGTACGTTTATTCAGGGTGGTGTGATTGTTTTACATCTGTATACAACATT
Chr2B	7318829	7318887	CACAAATCCAAAATGATCTCATCGATTAGGTAAAAGGATTCATTACAGATAACTAAAGA
Chr2B	7318859	7318917	AAGGTAACCTACACTTCAACTTTCCCATTTTCTTTAGTTATCTGTAATGAATCCTTTTA
[truncated: 31,976 more rows]
